# Supplementary material for: An evolutionary mechanism to assimilate new nutrient sensors into the mTORC1 pathway
Source: Nat Commun. 2024 Mar 21;15:2517. doi: 10.1038/s41467-024-46680-3 (PMC10957897; doi:10.1038/s41467-024-46680-3)
Supplement: Supplementary file 4 — Source Data [file 41467_2024_46680_MOESM4_ESM.xlsx]

## Sheet: Fig. 2a
Figure 2a Unprocessed Proteomics Results
#3grace, Samples Report created on 01/04/2019									Total Spectrum Count	Total Spectrum Count	Total Spectrum Count	Total Spectrum Count	Total Spectrum Count	Total Spectrum Count	Total Spectrum Count	Total Spectrum Count	Total Spectrum Count	Total Spectrum Count	Total Spectrum Count
									8FLAG-59Neg-AA	8FLAG-59Neg-L	8FLAG-59Pos-AA	8FLAG-mioNeg-AA	8FLAG-mioNeg-L	8FLAG-mioPos-AA	8FLAG-p18Neg-AA	8FLAG-p18Pos-AA	8FLAG-undNeg-AA	8FLAG-undNeg-L	8FLAG-undPos-AA
									8FLAG-59Neg-AA	8FLAG-59Neg-L	8FLAG-59Pos-AA	8FLAG-mioNeg-AA	8FLAG-mioNeg-L	8FLAG-mioPos-AA	8FLAG-p18Neg-AA	8FLAG-p18Pos-AA	8FLAG-undNeg-AA	8FLAG-undNeg-L	8FLAG-undPos-AA
#	Visible?	Starred?	Identified Proteins (862/917)	Accession Number	Alternate ID	Molecular Weight	Protein Grouping Ambiguity	Taxonomy	181229_22_3grace_FLAG-59-AA	181223_33_3grace_8FLAG-59Neg-L	181230_06_3grace_FLAG-59+AA	181230_20_3grace_FLAG-mio-AA	181224_13_3grace_8FLAG-mioNeg-L	190102_05_3grace_FLAG-mio+AA	181224_26_3grace_8FLAG-p18Neg-AA	181225_09_3grace_8FLAG-p18Pos-AA	181228_32_3grace_FLAG-und-AA	181223_20_3grace_8FLAG-undNeg-L	181229_08_3grace_FLAG-und+AA
1	TRUE	Empty	3xFLAG-MCS-3xFLAG [Expression vector pQF]	AGU99855.1	NA	8 kDa		unknown	336	357	325	347	385	361	570	445	379	364	326
2	TRUE	Empty	zipper, isoform D [Drosophila melanogaster]	NP_001014552.1 (+2)	zip	232 kDa		unknown	500	451	425	6	403	380	422	122	5	330	474
3	TRUE	Empty	Cluster of actin 42A [Drosophila melanogaster] (NP_523625.1)	NP_523625.1 [6]	Act42A	42 kDa	TRUE	unknown	200	224	104	46	355	258	158	167	122	694	598
4	TRUE	Empty	Cluster of increased minichromosome loss 1, isoform A [Drosophila melanogaster] (NP_728621.1)	NP_728621.1 [2]	Iml1	177 kDa	TRUE	unknown	385	582	399	144	698	560	0	0	0	0	0
5	TRUE	Empty	WD repeat domain 59, isoform D [Drosophila melanogaster]	NP_609485.4	Wdr59	108 kDa		unknown	594	687	558	44	354	270	0	0	0	0	0
6	TRUE	Empty	Cluster of uncharacterized protein Dmel_CG31974, isoform C [Drosophila melanogaster] (NP_001259799.1)	NP_001259799.1 [2]	CG31974	47 kDa	TRUE	unknown	221	365	201	101	214	180	414	509	0	0	0
7	TRUE	Empty	missing oocyte [Drosophila melanogaster]	NP_608656.1	mio	99 kDa		unknown	213	374	202	280	519	415	4	0	0	0	0
8	TRUE	Empty	uninitiated, isoform C [Drosophila melanogaster]	NP_001285783.1	und	50 kDa		unknown	0	0	0	0	0	2	0	0	319	606	476
9	TRUE	Empty	alpha spectrin, isoform A [Drosophila melanogaster]	NP_476739.1	alpha-Spec	278 kDa		unknown	70	80	24	13	49	32	44	7	25	495	435
10	TRUE	Empty	WD repeat domain 24, isoform C [Drosophila melanogaster]	NP_733303.2	Wdr24	87 kDa		unknown	85	168	88	131	357	301	0	0	0	0	0
11	TRUE	Empty	heat shock 70-kDa protein cognate 3, isoform E [Drosophila melanogaster]	NP_001285139.1	Hsc70-3	72 kDa	TRUE	unknown	117	122	87	90	108	107	123	109	46	145	120
12	TRUE	Empty	Cluster of beta spectrin, isoform A [Drosophila melanogaster] (NP_523388.1)	NP_523388.1 [3]	beta-Spec	266 kDa	TRUE	unknown	39	32	0	7	20	0	15	0	21	412	385
13	TRUE	Empty	nucleoporin at 44A, isoform C [Drosophila melanogaster]	NP_724638.1	Nup44A	40 kDa		unknown	94	161	99	109	280	164	0	0	0	0	0
14	TRUE	Empty	Cluster of heat shock protein 60A, isoform B [Drosophila melanogaster] (NP_727489.1)	NP_727489.1 [2]	Hsp60A	61 kDa	TRUE	unknown	209	244	215	27	45	32	31	12	0	17	13
15	TRUE	Empty	lamin, isoform D [Drosophila melanogaster]	NP_001285629.1	Lam	71 kDa	TRUE	unknown	74	93	15	0	134	116	13	2	0	183	135
16	TRUE	Empty	heat shock protein cognate 4, isoform G [Drosophila melanogaster]	NP_001262586.1	Hsc70-4	71 kDa	TRUE	unknown	123	128	98	76	98	86	94	59	19	113	93
17	TRUE	Empty	nitrogen permease regulator-like 2 [Drosophila melanogaster]	NP_573174.1	Nprl2	46 kDa		unknown	96	214	80	24	228	174	0	0	0	0	0
18	TRUE	Empty	chaperonin containing TCP1 subunit 2 [Drosophila melanogaster]	NP_572524.1	CCT2	58 kDa		unknown	199	182	149	61	65	38	6	0	8	16	10
19	TRUE	Empty	chaperonin containing TCP1 subunit 7 [Drosophila melanogaster]	NP_649835.1	CCT7	59 kDa		unknown	159	188	119	57	57	41	0	0	3	12	13
20	TRUE	Empty	Cluster of moesin, isoform L [Drosophila melanogaster] (NP_001245584.1)	NP_001245584.1 [6]	Moe	68 kDa	TRUE	unknown	29	52	13	5	89	56	18	5	0	160	165
21	TRUE	Empty	nitrogen permease regulator-like 3, isoform C [Drosophila melanogaster]	NP_001261818.1	Nprl3	69 kDa		unknown	115	145	86	66	164	164	2	0	0	0	0
22	TRUE	Empty	chaperonin containing TCP1 subunit 3, isoform D [Drosophila melanogaster]	NP_001189237.1	CCT3	59 kDa		unknown	161	179	120	53	61	39	3	0	5	13	15
23	TRUE	Empty	chaperonin containing TCP1 subunit 6 [Drosophila melanogaster]	NP_573066.1	CCT6	58 kDa		unknown	153	170	112	56	54	38	3	0	9	16	16
24	TRUE	Empty	chaperonin containing TCP1 subunit 5, isoform A [Drosophila melanogaster]	NP_523707.1	CCT5	59 kDa		unknown	188	173	140	49	54	39	2	0	5	7	3
25	TRUE	Empty	chaperonin containing TCP1 subunit 8 [Drosophila melanogaster]	NP_610418.1	CCT8	59 kDa		unknown	131	135	104	55	53	50	3	0	5	16	14
26	TRUE	Empty	chaperonin containing TCP1 subunit 1, isoform B [Drosophila melanogaster]	NP_732748.1	CCT1	60 kDa		unknown	142	154	107	42	46	29	0	0	4	11	13
27	TRUE	Empty	protein disulfide isomerase, isoform E [Drosophila melanogaster]	NP_001287070.1	Pdi	56 kDa		unknown	23	35	5	22	93	65	33	4	5	110	110
28	TRUE	Empty	poly(A) binding protein, isoform C [Drosophila melanogaster]	NP_725750.1	pAbp	70 kDa		unknown	69	65	13	53	56	35	31	6	15	103	93
29	TRUE	Empty	IGH1M_MOUSE RecName: Full=Ig gamma-1 chain C region, membrane-bound form	P01869.2	NA	43 kDa		unknown	46	51	28	33	55	48	66	73	33	53	44
30	TRUE	Empty	Cluster of eukaryotic translation elongation factor 1 alpha 1, isoform E [Drosophila melanogaster] (NP_001286322.1)	NP_001286322.1 [2]	eEF1alpha1	50 kDa	TRUE	unknown	76	58	56	18	41	33	11	4	6	37	64
31	TRUE	Empty	Cluster of tropomyosin 1, isoform A [Drosophila melanogaster] (NP_524360.2)	NP_524360.2 [5]	Tm1	29 kDa	TRUE	unknown	48	69	32	0	83	72	26	11	0	61	52
32	TRUE	Empty	jing interacting gene regulatory 1, isoform H [Drosophila melanogaster]	NP_001334702.1	jigr1	39 kDa		unknown	0	0	0	0	0	0	0	0	33	0	0
33	TRUE	Empty	Cluster of beta-Tubulin at 56D, isoform B [Drosophila melanogaster] (NP_523795.2)	NP_523795.2 [5]	betaTub56D	50 kDa	TRUE	unknown	62	72	55	75	55	41	45	24	12	16	24
34	TRUE	Empty	viking, isoform C [Drosophila melanogaster]	NP_001260072.1	vkg	194 kDa		unknown	57	41	0	0	107	63	0	0	0	92	99
35	TRUE	Empty	Cluster of eukaryotic translation initiation factor 4B, isoform B [Drosophila melanogaster] (NP_001015319.1)	NP_001015319.1 [2]	eIF4B	52 kDa	TRUE	unknown	30	45	26	44	79	56	23	4	0	5	5
36	TRUE	Empty	chaperonin containing TCP1 subunit 4 [Drosophila melanogaster]	NP_609579.1	CCT4	57 kDa		unknown	94	86	66	29	28	24	0	0	5	11	10
37	TRUE	Empty	spaghetti squash, isoform E [Drosophila melanogaster]	NP_001284931.1	sqh	20 kDa		unknown	47	66	19	0	52	35	8	9	0	126	38
38	TRUE	Empty	Cluster of ribosomal protein S27A [Drosophila melanogaster] (NP_476778.1)	NP_476778.1 [2]	RpS27A	18 kDa	TRUE	unknown	45	69	37	26	23	17	35	29	22	21	16
39	TRUE	Empty	prolyl-4-hydroxylase-alpha EFB [Drosophila melanogaster]	NP_733371.1	PH4alphaEFB	63 kDa		unknown	20	22	2	2	81	55	24	12	2	73	65
40	TRUE	Empty	uncharacterized protein Dmel_CG14184, isoform B [Drosophila melanogaster]	NP_001189136.1	CG14184	21 kDa		unknown	0	3	0	0	6	7	149	164	0	0	0
41	TRUE	Empty	collagen type IV alpha 1, isoform C [Drosophila melanogaster]	NP_723046.1	Col4a1	174 kDa		unknown	25	23	2	0	46	26	0	0	0	84	110
42	TRUE	Empty	ribosomal protein S3, isoform B [Drosophila melanogaster]	NP_001287481.1	RpS3	27 kDa		unknown	73	97	77	2	26	13	2	0	0	0	0
43	TRUE	Empty	Cluster of ypsilon schachtel, isoform B [Drosophila melanogaster] (NP_001246730.1)	NP_001246730.1 [2]	yps	37 kDa	TRUE	unknown	39	43	9	0	46	28	0	0	0	72	59
44	TRUE	Empty	ribosomal protein L22 [Drosophila melanogaster]	NP_477134.1	RpL22	31 kDa		unknown	65	62	66	8	18	19	10	5	0	35	18
45	TRUE	Empty	ribosomal protein L8, isoform B [Drosophila melanogaster]	NP_728756.1	RpL8	28 kDa		unknown	36	37	33	10	37	23	0	0	0	29	30
46	TRUE	Empty	Cluster of alpha-Tubulin at 84B [Drosophila melanogaster] (NP_476772.1)	NP_476772.1 [3]	alphaTub84B	50 kDa	TRUE	unknown	35	31	32	44	35	25	26	14	6	9	12
47	TRUE	Empty	Cluster of eukaryotic translation initiation factor 4G1, isoform B [Drosophila melanogaster] (NP_001096852.1)	NP_001096852.1 [2]	eIF4G1	211 kDa	TRUE	unknown	45	64	31	0	6	0	0	0	0	7	15
48	TRUE	Empty	Cluster of Ca[2+]-channel protein alpha[[1]] subunit D, isoform E [Drosophila melanogaster] (NP_001260480.1)	NP_001260480.1 [2]	Ca-alpha1D	281 kDa	TRUE	unknown	0	6	0	0	0	0	14	13	0	0	0
49	TRUE	Empty	Cluster of jaguar, isoform L [Drosophila melanogaster] (NP_001262905.1)	NP_001262905.1 [3]	jar	145 kDa	TRUE	unknown	10	20	0	0	23	21	0	0	0	69	59
50	TRUE	Empty	Cluster of ribosomal protein L10Ab, isoform A [Drosophila melanogaster] (NP_648514.1)	NP_648514.1 [2]	RpL10Ab	24 kDa	TRUE	unknown	38	57	33	16	34	18	11	5	11	16	9
51	TRUE	Empty	Cluster of stress-sensitive B, isoform E [Drosophila melanogaster] (NP_001285090.1)	NP_001285090.1 [3]	sesB	33 kDa	TRUE	unknown	49	71	38	20	21	14	3	0	0	0	0
52	TRUE	Empty	ribosomal protein S9, isoform E [Drosophila melanogaster]	NP_001287008.1	RpS9	23 kDa		unknown	31	28	17	0	21	19	0	0	0	25	7
53	TRUE	Empty	ribosomal protein LP0, isoform B [Drosophila melanogaster]	NP_001262202.1	RpLP0	34 kDa		unknown	45	60	35	10	34	15	22	2	6	12	3
54	TRUE	Empty	ribosomal protein L4 [Drosophila melanogaster]	NP_524538.2	RpL4	45 kDa		unknown	52	57	39	0	19	8	4	0	5	14	23
55	TRUE	Empty	heat shock protein cognate 5, isoform B [Drosophila melanogaster]	NP_001286414.1	Hsc70-5	74 kDa		unknown	14	23	6	3	36	26	28	17	0	40	21
56	TRUE	Empty	eukaryotic translation elongation factor 1 gamma, isoform C [Drosophila melanogaster]	NP_001189308.1	eEF1gamma	49 kDa		unknown	24	22	17	0	18	16	3	0	12	43	51
57	TRUE	Empty	pyruvate kinase, isoform B [Drosophila melanogaster]	NP_732723.1	PyK	55 kDa		unknown	43	68	42	2	22	16	9	0	0	10	14
58	TRUE	Empty	lost [Drosophila melanogaster]	NP_649466.1	lost	60 kDa		unknown	31	37	5	12	27	8	6	0	0	54	22
59	TRUE	Empty	Cluster of dumpy, isoform Q [Drosophila melanogaster] (NP_001260032.1)	NP_001260032.1 [2]	dpy	2443 kDa	TRUE	unknown	0	6	0	6	6	3	11	7	12	4	11
60	TRUE	Empty	Cluster of cheerio, isoform M [Drosophila melanogaster] (NP_001262658.1)	NP_001262658.1 [2]	cher	263 kDa	TRUE	unknown	0	7	0	3	0	0	13	0	145	8	7
61	TRUE	Empty	secretory 13, isoform B [Drosophila melanogaster]	NP_001287480.1	Sec13	40 kDa		unknown	36	50	30	5	44	31	0	0	0	0	0
62	TRUE	Empty	ribosomal protein S3A, isoform F [Drosophila melanogaster]	NP_001245404.1	RpS3A	30 kDa		unknown	29	28	36	6	10	7	3	0	0	0	0
63	TRUE	Empty	ribosomal protein S7, isoform E [Drosophila melanogaster]	NP_733356.2	RpS7	22 kDa		unknown	39	41	36	0	13	7	0	0	0	20	0
64	TRUE	Empty	TER94, isoform C [Drosophila melanogaster]	NP_001097249.1 (+1)	TER94	92 kDa	TRUE	unknown	0	0	0	11	3	5	40	16	0	0	0
65	TRUE	Empty	myospheroid, isoform B [Drosophila melanogaster]	NP_001284997.1 (+1)	mys	93 kDa		unknown	0	0	0	22	0	0	0	0	0	0	0
66	TRUE	Empty	fibrillarin [Drosophila melanogaster]	NP_523817.1	Fib	35 kDa		unknown	16	15	10	0	8	0	7	9	10	0	7
67	TRUE	Empty	ribosomal protein L7A, isoform F [Drosophila melanogaster]	NP_001284945.1	RpL7A	31 kDa		unknown	35	40	32	13	15	8	7	0	0	7	2
68	TRUE	Empty	heat shock protein 26, isoform B [Drosophila melanogaster]	NP_001287000.1	Hsp26	23 kDa		unknown	39	52	26	3	10	3	4	6	0	10	4
69	TRUE	Empty	heat shock protein 83, isoform B [Drosophila melanogaster]	NP_001261362.1	Hsp83	82 kDa		unknown	17	26	13	30	24	4	35	8	0	9	3
70	TRUE	Empty	ribosomal protein L5, isoform H [Drosophila melanogaster]	NP_001036391.2	RpL5	34 kDa		unknown	21	25	20	0	26	23	4	0	7	25	7
71	TRUE	Empty	ribosomal protein L14 [Drosophila melanogaster]	NP_523975.1	RpL14	19 kDa		unknown	33	26	25	12	13	10	6	5	3	10	4
72	TRUE	Empty	ribosomal protein L7, isoform B [Drosophila melanogaster]	NP_001285794.1	RpL7	30 kDa		unknown	32	32	32	7	17	6	4	0	0	0	2
73	TRUE	Empty	ribosomal protein L23A [Drosophila melanogaster]	NP_523886.1	RpL23A	29 kDa		unknown	25	34	29	0	8	0	0	0	0	6	4
74	TRUE	Empty	Cluster of ribosomal protein S10b, isoform E [Drosophila melanogaster] (NP_001285445.1)	NP_001285445.1 [2]	RpS10b	18 kDa	TRUE	unknown	27	26	17	2	14	8	2	0	0	33	23
75	TRUE	Empty	ribosomal protein S8, isoform G [Drosophila melanogaster]	NP_001287597.1	RpS8	24 kDa		unknown	26	21	35	11	16	14	4	0	0	6	14
76	TRUE	Empty	eukaryotic translation elongation factor 2, isoform C [Drosophila melanogaster]	NP_724358.2	eEF2	94 kDa		unknown	4	17	4	21	11	15	39	8	0	2	10
77	TRUE	Empty	ribosomal protein L26, isoform C [Drosophila melanogaster]	NP_001303372.1	RpL26	17 kDa	TRUE	unknown	28	22	15	0	21	7	0	0	0	28	11
78	TRUE	Empty	Cluster of hu li tai shao, isoform P [Drosophila melanogaster] (NP_001097377.2)	NP_001097377.2 [5]	hts	205 kDa	TRUE	unknown	0	0	0	0	9	3	0	0	0	72	61
79	TRUE	Empty	Cluster of 14-3-3zeta, isoform L [Drosophila melanogaster] (NP_001260846.1)	NP_001260846.1 [3]	14-3-3zeta	28 kDa	TRUE	unknown	21	26	21	25	26	19	24	10	0	29	25
80	TRUE	Empty	Cluster of karst, isoform F [Drosophila melanogaster] (NP_001189041.1)	NP_001189041.1 [2]	kst	472 kDa	TRUE	unknown	7	33	6	0	7	9	0	0	0	26	26
81	TRUE	Empty	draper, isoform E [Drosophila melanogaster]	NP_001261276.1	drpr	114 kDa		unknown	0	0	3	0	3	0	11	16	0	0	0
82	TRUE	Empty	Cluster of Calcium-dependent secretion activator, isoform B [Drosophila melanogaster] (NP_001027030.1)	NP_001027030.1 [3]	Cadps	163 kDa	TRUE	unknown	0	3	3	0	0	0	0	0	0	6	0
83	TRUE	Empty	uncharacterized protein Dmel_CG4631 [Drosophila melanogaster]	NP_609799.1	CG4631	92 kDa		unknown	0	0	0	0	0	0	0	0	0	10	0
84	TRUE	Empty	ribosomal protein L27, isoform D [Drosophila melanogaster]	NP_001262968.1	RpL27	16 kDa		unknown	19	22	17	3	18	6	0	0	0	23	9
85	TRUE	Empty	Cluster of ATP synthase, beta subunit, isoform D [Drosophila melanogaster] (NP_001284719.1)	NP_001284719.1 [2]	ATPsynbeta	54 kDa	TRUE	unknown	5	10	5	20	40	10	30	8	5	10	11
86	TRUE	Empty	ribosomal protein S14b, isoform B [Drosophila melanogaster]	NP_001284995.1	RpS14b	16 kDa		unknown	38	38	40	0	13	5	0	0	0	13	4
87	TRUE	Empty	ribosomal protein LP1, isoform B [Drosophila melanogaster]	NP_001259822.1	RpLP1	12 kDa		unknown	15	23	19	11	17	11	10	0	6	18	11
88	TRUE	Empty	belphegor, isoform B [Drosophila melanogaster]	NP_001247135.1	bor	68 kDa		unknown	19	25	14	8	20	10	0	0	0	11	9
89	TRUE	Empty	ribosomal protein L18A [Drosophila melanogaster]	NP_523774.1	RpL18A	21 kDa		unknown	20	18	20	5	11	6	0	0	2	6	9
90	TRUE	Empty	uncharacterized protein Dmel_CG11999 [Drosophila melanogaster]	NP_649527.1	CG11999	24 kDa		unknown	14	22	20	5	20	19	0	0	0	20	14
91	TRUE	Empty	ribosomal protein L18, isoform C [Drosophila melanogaster]	NP_001286966.1	RpL18	22 kDa		unknown	28	40	32	6	10	9	0	0	5	10	4
92	TRUE	Empty	myosin light chain cytoplasmic, isoform B [Drosophila melanogaster]	NP_001245533.1 (+1)	Mlc-c	17 kDa		unknown	14	12	10	0	22	18	16	4	2	31	21
93	TRUE	Empty	topoisomerase I-interacting protein, isoform B [Drosophila melanogaster]	NP_001261083.1	Topors	113 kDa		unknown	0	0	0	0	0	0	0	0	4	0	0
94	TRUE	Empty	ERp60 [Drosophila melanogaster]	NP_725084.2	ERp60	55 kDa		unknown	2	5	2	23	19	15	33	0	0	19	13
95	TRUE	Empty	ribosomal protein LP2 [Drosophila melanogaster]	NP_523764.1	RpLP2	12 kDa		unknown	12	37	13	4	10	5	0	0	2	23	7
96	TRUE	Empty	Cluster of tropomodulin, isoform H [Drosophila melanogaster] (NP_001163775.1)	NP_001163775.1 [4]	tmod	42 kDa	TRUE	unknown	0	11	0	0	15	11	0	0	0	28	51
97	TRUE	Empty	Cluster of ribosomal protein L3, isoform H [Drosophila melanogaster] (NP_731548.2)	NP_731548.2 [2]	RpL3	47 kDa	TRUE	unknown	29	38	16	0	9	2	0	0	0	5	11
98	TRUE	Empty	uncharacterized protein Dmel_CG43066, isoform C [Drosophila melanogaster]	NP_001246408.1	CG43066	80 kDa	TRUE	unknown	0	0	0	4	0	0	0	0	0	0	0
99	TRUE	Empty	ribosomal protein S16, isoform B [Drosophila melanogaster]	NP_001286731.1	RpS16	17 kDa		unknown	26	31	28	0	11	4	0	0	0	6	0
100	TRUE	Empty	eukaryotic translation elongation factor 1 beta, isoform C [Drosophila melanogaster]	NP_001286506.1	eEF1beta	24 kDa		unknown	14	14	12	8	11	10	5	2	9	14	13
101	TRUE	Empty	bellwether [Drosophila melanogaster]	NP_726243.1	blw	59 kDa		unknown	7	7	6	13	24	9	18	4	0	7	6
102	TRUE	Empty	ribosomal protein L6, isoform A [Drosophila melanogaster]	NP_733433.1	RpL6	28 kDa		unknown	25	32	24	5	14	5	0	0	0	0	0
103	TRUE	Empty	suppressor of variegation 205, isoform B [Drosophila melanogaster]	NP_723361.1	Su(var)205	23 kDa		unknown	0	15	4	0	27	7	14	5	0	29	9
104	TRUE	Empty	ribosomal protein L13A, isoform B [Drosophila melanogaster]	NP_649560.1	RpL13A	24 kDa		unknown	21	22	22	7	13	6	0	0	0	8	5
105	TRUE	Empty	heat shock protein 23, isoform B [Drosophila melanogaster]	NP_001246694.1	Hsp23	21 kDa		unknown	28	53	22	0	3	0	0	0	0	2	0
106	TRUE	Empty	Sarco/endoplasmic reticulum Ca(2+)-ATPase, isoform I [Drosophila melanogaster]	NP_001286796.1	SERCA	109 kDa		unknown	16	24	8	12	5	6	17	4	0	0	0
107	TRUE	Empty	histone H4 replacement, isoform D [Drosophila melanogaster]	NP_001262576.1	His4r	11 kDa		unknown	3	4	4	0	2	2	0	0	6	57	29
108	TRUE	Empty	ribosomal protein L9, isoform C [Drosophila melanogaster]	NP_001285826.1	RpL9	21 kDa		unknown	22	24	22	5	12	9	2	0	0	7	4
109	TRUE	Empty	glycoprotein 93 [Drosophila melanogaster]	NP_651601.1	Gp93	90 kDa		unknown	0	4	0	20	9	11	24	4	0	7	5
110	TRUE	Empty	Ras-related GTP binding C/D [Drosophila melanogaster]	NP_610361.1	RagC-D	44 kDa		unknown	7	17	10	0	22	22	5	4	0	0	0
111	TRUE	Empty	ribosomal protein L13, isoform C [Drosophila melanogaster]	NP_001260312.1	RpL13	25 kDa		unknown	16	15	15	2	6	3	0	0	0	8	6
112	TRUE	Empty	lethal (2) 37Cb [Drosophila melanogaster]	NP_609946.1	l(2)37Cb	103 kDa		unknown	14	10	14	17	12	11	16	0	0	5	0
113	TRUE	Empty	Cluster of ryanodine receptor, isoform J [Drosophila melanogaster] (NP_001246206.1)	NP_001246206.1 [3]	RyR	580 kDa	TRUE	unknown	2	0	0	3	3	2	2	3	0	0	0
114	TRUE	Empty	ribosomal protein L21, isoform C [Drosophila melanogaster]	NP_001286133.1	RpL21	18 kDa		unknown	24	20	14	0	7	0	0	0	0	7	2
115	TRUE	Empty	shriveled [Drosophila melanogaster]	NP_608525.1	shv	40 kDa		unknown	17	16	12	0	14	13	0	0	0	10	10
116	TRUE	Empty	ribosomal protein L19, isoform B [Drosophila melanogaster]	NP_995941.1	RpL19	24 kDa		unknown	14	16	18	3	8	4	0	0	0	5	6
117	TRUE	Empty	Glutaminyl-tRNA synthetase [Drosophila melanogaster]	NP_524841.1	GlnRS	88 kDa		unknown	2	8	0	3	11	13	0	0	2	29	22
118	TRUE	Empty	ribosomal protein L12, isoform C [Drosophila melanogaster]	NP_726413.1	RpL12	18 kDa		unknown	15	16	13	6	15	8	4	3	4	17	7
119	TRUE	Empty	non-claret disjunctional, isoform B [Drosophila melanogaster]	NP_001287592.1	ncd	77 kDa		unknown	17	24	11	2	9	7	2	0	0	7	8
120	TRUE	Empty	ribosomal protein L15, isoform I [Drosophila melanogaster]	NP_001245398.1	RpL15	24 kDa		unknown	12	11	8	4	6	5	0	0	0	3	5
121	TRUE	Empty	megalin, isoform E [Drosophila melanogaster]	NP_572563.3	mgl	530 kDa		unknown	0	3	0	0	4	2	3	7	3	0	5
122	TRUE	Empty	Cluster of ribosomal protein L34b, isoform D [Drosophila melanogaster] (NP_001287250.1)	NP_001287250.1 [2]	RpL34b	18 kDa	TRUE	unknown	15	18	12	0	6	4	0	0	0	5	5
123	TRUE	Empty	crumbs, isoform C [Drosophila melanogaster]	NP_001247284.1	crb	245 kDa		unknown	0	0	0	0	0	0	7	10	0	3	0
124	TRUE	Empty	uncharacterized protein Dmel_CG33303, isoform B [Drosophila melanogaster]	NP_001260335.1	CG33303	52 kDa		unknown	10	6	3	3	11	5	8	0	0	9	11
125	TRUE	Empty	skpA associated protein, isoform B [Drosophila melanogaster]	NP_001097713.1	skap	55 kDa		unknown	17	22	14	0	16	5	2	0	0	3	0
126	TRUE	Empty	ribosomal protein S19a, isoform E [Drosophila melanogaster]	NP_001285339.1	RpS19a	17 kDa		unknown	17	12	11	0	7	5	0	0	0	7	5
127	TRUE	Empty	ribosomal protein L30, isoform E [Drosophila melanogaster]	NP_001260550.2	RpL30	12 kDa		unknown	15	17	16	0	15	6	0	0	0	14	7
128	TRUE	Empty	uncharacterized protein Dmel_CG13151 [Drosophila melanogaster]	NP_610793.1	CG13151	68 kDa		unknown	3	8	0	3	27	8	28	11	0	0	0
129	TRUE	Empty	Cluster of Heat-shock-protein-70Bc [Drosophila melanogaster] (NP_650209.1)	NP_650209.1 [4]	Hsp70Bc	70 kDa	TRUE	unknown	24	36	17	0	29	0	0	0	0	32	17
130	TRUE	Empty	lysine ketoglutarate reductase/saccharopine dehydrogenase, isoform B [Drosophila melanogaster]	NP_001285719.1	LKRSDH	103 kDa		unknown	6	7	0	28	10	4	3	0	0	0	0
131	TRUE	Empty	uncharacterized protein Dmel_CG14977, isoform A [Drosophila melanogaster]	NP_647834.3	CG14977	13 kDa		unknown	0	0	0	0	0	0	37	28	0	0	0
132	TRUE	Empty	Cluster of lethal (2) tumorous imaginal discs, isoform B [Drosophila melanogaster] (NP_995932.1)	NP_995932.1 [2]	l(2)tid	56 kDa	TRUE	unknown	11	12	8	4	9	6	0	0	0	5	13
133	TRUE	Empty	thioredoxin peroxidase 1, isoform E [Drosophila melanogaster]	NP_001285204.1	Jafrac1	22 kDa		unknown	6	7	10	9	7	8	16	8	0	7	0
134	TRUE	Empty	rudimentary, isoform E [Drosophila melanogaster]	NP_996488.2	r	247 kDa		unknown	17	8	6	34	0	0	0	0	0	0	0
135	TRUE	Empty	B52, isoform N [Drosophila melanogaster]	NP_788667.2	B52	40 kDa		unknown	0	0	0	14	14	4	8	4	18	4	0
136	TRUE	Empty	uncharacterized protein Dmel_CG32181 [Drosophila melanogaster]	NP_730300.2	CG32181	66 kDa		unknown	0	0	0	0	0	0	3	0	0	3	0
137	TRUE	Empty	ribosomal protein S18, isoform B [Drosophila melanogaster]	NP_725943.1	RpS18	18 kDa		unknown	17	15	13	0	4	3	0	0	0	3	0
138	TRUE	Empty	ribosomal protein L10, isoform E [Drosophila melanogaster]	NP_001262233.1	RpL10	26 kDa		unknown	9	11	13	0	6	2	2	0	0	5	7
139	TRUE	Empty	ribosomal protein L24, isoform C [Drosophila melanogaster]	NP_001285896.1	RpL24	18 kDa		unknown	21	16	13	0	8	0	0	0	0	4	4
140	TRUE	Empty	DnaJ-like-2, isoform E [Drosophila melanogaster]	NP_731807.1	Droj2	45 kDa		unknown	13	18	4	0	7	0	0	0	0	10	19
141	TRUE	Empty	14-3-3epsilon, isoform A [Drosophila melanogaster]	NP_732309.1	14-3-3epsilon	30 kDa	TRUE	unknown	8	14	10	13	18	15	13	6	0	9	10
142	TRUE	Empty	ribosomal protein L36, isoform E [Drosophila melanogaster]	NP_001284750.1	RpL36	14 kDa		unknown	15	14	12	6	7	3	0	0	0	7	4
143	TRUE	Empty	ribosomal protein S6, isoform B [Drosophila melanogaster]	NP_511073.1	RpS6	28 kDa		unknown	16	17	20	4	7	7	0	0	0	0	0
144	TRUE	Empty	caupolican [Drosophila melanogaster]	NP_524046.2	caup	74 kDa		unknown	0	0	0	0	9	8	3	8	0	0	0
145	TRUE	Empty	histone H2B [Drosophila melanogaster]	NP_001027385.1	His2B:CG33868	14 kDa		unknown	7	5	4	2	6	5	0	0	0	24	10
146	TRUE	Empty	ribosomal protein S4, isoform C [Drosophila melanogaster]	NP_001287055.1	RpS4	29 kDa		unknown	12	26	13	2	8	3	0	0	0	0	0
147	TRUE	Empty	procollagen lysyl hydroxylase, isoform B [Drosophila melanogaster]	NP_729687.1	Plod	83 kDa		unknown	0	0	0	0	4	2	0	0	0	25	38
148	TRUE	Empty	ubiquitin fusion-degradation 4-like [Drosophila melanogaster]	NP_609369.1	Ufd4	302 kDa		unknown	15	43	9	0	0	0	0	0	0	0	0
149	TRUE	Empty	uncharacterized protein Dmel_CG8184, isoform G [Drosophila melanogaster]	NP_001285293.1	CG8184	553 kDa		unknown	9	32	7	0	0	0	0	0	0	0	0
150	TRUE	Empty	Cluster of cytoplasmic linker protein 190, isoform A [Drosophila melanogaster] (NP_609835.2)	NP_609835.2 [3]	CLIP-190	189 kDa	TRUE	unknown	0	0	0	0	0	0	0	0	0	29	41
151	TRUE	Empty	clathrin heavy chain, isoform G [Drosophila melanogaster]	NP_001285300.1	Chc	191 kDa		unknown	10	11	3	8	5	7	17	0	0	0	0
152	TRUE	Empty	uncharacterized protein Dmel_CG7483 [Drosophila melanogaster]	NP_649788.2	CG7483	46 kDa	TRUE	unknown	9	15	0	3	17	7	0	2	0	20	12
153	TRUE	Empty	glucosidase 2 alpha subunit, isoform E [Drosophila melanogaster]	NP_728437.1	GCS2alpha	106 kDa		unknown	11	11	6	4	7	10	4	0	0	8	5
154	TRUE	Empty	eukaryotic translation initiation factor 3 subunit a, isoform D [Drosophila melanogaster]	NP_730838.3	eIF3a	134 kDa		unknown	19	20	11	3	5	3	0	0	0	2	3
155	TRUE	Empty	Cluster of gelsolin, isoform L [Drosophila melanogaster] (NP_001036657.2)	NP_001036657.2 [3]	Gel	83 kDa	TRUE	unknown	0	0	0	0	9	0	0	0	0	28	34
156	TRUE	Empty	ribosomal protein L28, isoform G [Drosophila melanogaster]	NP_728841.2	RpL28	16 kDa		unknown	14	11	12	0	3	2	0	0	0	2	2
157	TRUE	Empty	uncharacterized protein Dmel_CG14812, isoform B [Drosophila melanogaster]	NP_001259144.1	CG14812	10 kDa		unknown	0	0	0	0	4	0	32	28	0	0	0
158	TRUE	Empty	laminin A [Drosophila melanogaster]	NP_476617.1	LanA	411 kDa		unknown	2	9	5	3	0	0	0	0	0	0	0
159	TRUE	Empty	glutathione S transferase O1 [Drosophila melanogaster]	NP_648237.1	GstO1	30 kDa		unknown	0	0	0	0	0	0	0	14	0	0	0
160	TRUE	Empty	ribosomal protein L32, isoform D [Drosophila melanogaster]	NP_001138127.1 (+1)	RpL32	16 kDa		unknown	13	16	16	0	6	0	0	0	0	0	0
161	TRUE	Empty	ribosomal protein S20 [Drosophila melanogaster]	NP_524421.1	RpS20	13 kDa		unknown	15	15	13	2	8	7	0	0	0	9	3
162	TRUE	Empty	mitochondrial trifunctional protein alpha subunit, isoform A [Drosophila melanogaster]	NP_609299.1	Mtpalpha	84 kDa		unknown	11	12	0	0	16	0	6	0	0	7	3
163	TRUE	Empty	Cluster of eukaryotic translation initiation factor 2 subunit gamma, isoform D [Drosophila melanogaster] (NP_001262587.1)	NP_001262587.1 [2]	eIF2gamma	51 kDa	TRUE	unknown	0	2	0	4	8	5	2	0	0	11	16
164	TRUE	Empty	mitochondrial translation elongation factor Tu 2 [Drosophila melanogaster]	NP_610288.1	mEFTu2	50 kDa		unknown	13	0	14	0	0	0	0	0	0	0	0
165	TRUE	Empty	Cluster of uncharacterized protein Dmel_CG7878 [Drosophila melanogaster] (NP_649767.1)	NP_649767.1 [7]	CG7878	79 kDa	TRUE	unknown	10	19	0	0	8	0	0	0	0	8	0
166	TRUE	Empty	prohibitin 2, isoform E [Drosophila melanogaster]	NP_001097372.1	Phb2	37 kDa		unknown	6	12	5	0	15	5	3	0	0	5	0
167	TRUE	Empty	lethal (2) 37Cc, isoform D [Drosophila melanogaster]	NP_001163012.2	l(2)37Cc	30 kDa		unknown	4	8	6	0	15	3	7	0	0	8	3
168	TRUE	Empty	LDL receptor protein 1, isoform F [Drosophila melanogaster]	NP_001260800.2	LRP1	531 kDa		unknown	0	0	0	0	6	3	0	4	0	0	0
169	TRUE	Empty	myosin 31DF, isoform C [Drosophila melanogaster]	NP_001188784.1	Myo31DF	117 kDa		unknown	20	6	23	0	0	0	0	0	0	0	0
170	TRUE	Empty	uncharacterized protein Dmel_CG34040 [Drosophila melanogaster]	NP_001033963.1	CG34040	30 kDa		unknown	0	2	0	0	0	0	0	0	5	0	0
171	TRUE	Empty	nejire, isoform C [Drosophila melanogaster]	NP_001188575.1	nej	341 kDa		unknown	0	2	0	0	0	0	0	2	0	0	0
172	TRUE	Empty	ribosomal protein S27, isoform B [Drosophila melanogaster]	NP_001247301.1	RpS27	9 kDa		unknown	8	15	13	0	8	2	0	0	0	8	5
173	TRUE	Empty	aralar1, isoform E [Drosophila melanogaster]	NP_001247368.1 (+1)	aralar1	78 kDa		unknown	16	24	10	4	0	0	0	0	0	0	0
174	TRUE	Empty	Cluster of glyceraldehyde 3 phosphate dehydrogenase 2, isoform C [Drosophila melanogaster] (NP_001259584.1)	NP_001259584.1 [2]	Gapdh2	35 kDa	TRUE	unknown	4	6	0	4	8	0	19	7	0	0	0
175	TRUE	Empty	calmodulin, isoform E [Drosophila melanogaster]	NP_001286337.1	Cam	17 kDa		unknown	5	3	5	4	6	5	4	2	2	18	2
176	TRUE	Empty	ribosomal protein L23 [Drosophila melanogaster]	NP_523813.1	RpL23	15 kDa		unknown	11	11	15	3	5	2	0	0	0	5	2
177	TRUE	Empty	Ras-related GTP binding A/B [Drosophila melanogaster]	NP_649850.1	RagA-B	36 kDa		unknown	5	8	6	6	14	10	0	0	0	0	0
178	TRUE	Empty	ribosomal protein S11, isoform C [Drosophila melanogaster]	NP_725114.1	RpS11	18 kDa		unknown	12	11	12	0	2	0	0	0	0	0	0
179	TRUE	Empty	ribosomal protein S13, isoform C [Drosophila melanogaster]	NP_001285747.1	RpS13	17 kDa		unknown	12	12	11	0	0	0	0	0	0	3	0
180	TRUE	Empty	coro, isoform D [Drosophila melanogaster]	NP_001260742.1 (+1)	coro	58 kDa		unknown	0	6	0	0	8	8	0	0	0	11	8
181	TRUE	Empty	ribosomal protein L27A, isoform D [Drosophila melanogaster]	NP_001285601.1	RpL27A	17 kDa		unknown	14	10	13	0	5	2	0	0	0	0	0
182	TRUE	Empty	uncharacterized protein Dmel_CG11208 [Drosophila melanogaster]	NP_611460.1	CG11208	62 kDa		unknown	0	0	0	0	12	23	0	0	0	18	8
183	TRUE	Empty	argonaute 2, isoform C [Drosophila melanogaster]	NP_730054.1 (+1)	AGO2	137 kDa		unknown	11	11	8	0	5	0	0	0	0	2	2
184	TRUE	Empty	eukaryotic translation initiation factor 3 subunit c, isoform B [Drosophila melanogaster]	NP_001286545.1	eIF3c	106 kDa		unknown	14	12	10	0	3	2	0	0	0	5	2
185	TRUE	Empty	twinstar [Drosophila melanogaster]	NP_477034.1	tsr	17 kDa		unknown	3	3	0	6	0	0	14	7	0	9	0
186	TRUE	Empty	Cluster of aluminum tubes, isoform H [Drosophila melanogaster] (NP_001262678.1)	NP_001262678.1 [2]	alt	95 kDa	TRUE	unknown	15	15	8	0	0	0	0	0	0	0	0
187	TRUE	Empty	IGKC_MOUSE RecName: Full=Ig kappa chain C region	P01837.1	NA	12 kDa		unknown	4	3	0	4	0	3	6	9	4	5	0
188	TRUE	Empty	stubarista, isoform F [Drosophila melanogaster]	NP_001284785.1	sta	30 kDa		unknown	8	14	10	0	6	5	6	0	0	0	0
189	TRUE	Empty	spidey [Drosophila melanogaster]	NP_572420.1	spidey	35 kDa		unknown	11	14	11	6	9	6	0	0	0	0	0
190	TRUE	Empty	Cluster of uncharacterized protein Dmel_CG14207, isoform B [Drosophila melanogaster] (NP_728275.1)	NP_728275.1 [2]	CG14207	22 kDa	TRUE	unknown	3	5	0	2	2	0	3	3	0	14	4
191	TRUE	Empty	Dodeca-satellite-binding protein 1, isoform H [Drosophila melanogaster]	NP_001286573.1	Dp1	144 kDa		unknown	4	8	3	0	0	0	0	0	0	0	0
192	TRUE	Empty	heat shock protein 68 [Drosophila melanogaster]	NP_524474.1	Hsp68	70 kDa	TRUE	unknown	19	23	0	12	21	13	18	0	0	27	13
193	TRUE	Empty	coat protein (coatomer) alpha, isoform B [Drosophila melanogaster]	NP_728648.1	alphaCOP	139 kDa		unknown	11	9	12	5	4	2	0	0	0	0	0
194	TRUE	Empty	Cluster of vacuolar H[+] ATPase 68 kDa subunit 2, isoform F [Drosophila melanogaster] (NP_001260425.1)	NP_001260425.1 [3]	Vha68-2	68 kDa	TRUE	unknown	0	0	0	5	3	0	12	7	0	10	0
195	TRUE	Empty	splicing factor 2, isoform B [Drosophila melanogaster]	NP_001247139.1	SF2	28 kDa		unknown	4	5	0	2	17	3	2	0	0	0	0
196	TRUE	Empty	eukaryotic translation initiation factor 2 subunit alpha, isoform B [Drosophila melanogaster]	NP_001285329.1	eIF2alpha	39 kDa		unknown	5	4	2	0	5	6	2	0	0	9	9
197	TRUE	Empty	ribosomal protein S2, isoform C [Drosophila melanogaster]	NP_001285785.1	RpS2	29 kDa		unknown	8	10	9	4	4	4	0	0	0	5	5
198	TRUE	Empty	uncharacterized protein Dmel_CG33129, isoform F [Drosophila melanogaster]	NP_001285820.1	CG33129	76 kDa		unknown	11	22	9	0	8	2	0	0	0	0	0
199	TRUE	Empty	dilute class unconventional myosin, isoform A [Drosophila melanogaster]	NP_477186.1	didum	207 kDa		unknown	4	11	9	0	0	0	0	0	0	0	0
200	TRUE	Empty	mitofilin, isoform D [Drosophila melanogaster]	NP_001262818.1 (+1)	Mitofilin	82 kDa		unknown	13	16	5	0	5	4	0	0	0	5	0
201	TRUE	Empty	ribosomal protein L17, isoform E [Drosophila melanogaster]	NP_001284961.1	RpL17	22 kDa		unknown	12	16	14	0	2	0	0	0	0	3	0
202	TRUE	Empty	ribosomal protein S17 [Drosophila melanogaster]	NP_524002.1	RpS17	15 kDa		unknown	9	9	9	0	6	2	0	0	0	5	2
203	TRUE	Empty	barrier to autointegration factor, isoform B [Drosophila melanogaster]	NP_001260220.1	baf	10 kDa		unknown	0	0	0	0	0	0	0	0	0	26	16
204	TRUE	Empty	annexin B9, isoform F [Drosophila melanogaster]	NP_001262797.1	AnxB9	36 kDa		unknown	3	2	0	3	4	2	8	4	2	0	0
205	TRUE	Empty	ribosomal protein S23, isoform B [Drosophila melanogaster]	NP_001286410.1	RpS23	16 kDa		unknown	9	9	9	0	0	2	0	0	0	3	0
206	TRUE	Empty	enolase, isoform E [Drosophila melanogaster]	NP_722724.1	Eno	54 kDa		unknown	0	0	0	0	4	2	25	7	0	0	0
207	TRUE	Empty	eukaryotic translation elongation factor 1 delta, isoform B [Drosophila melanogaster]	NP_609361.1	eEF1delta	29 kDa		unknown	0	0	0	0	0	0	0	0	0	2	2
208	TRUE	Empty	rhea, isoform G [Drosophila melanogaster]	NP_001261587.1	rhea	305 kDa		unknown	4	4	0	0	2	0	3	0	0	8	6
209	TRUE	Empty	uncharacterized protein Dmel_CG3748, isoform C [Drosophila melanogaster]	NP_995663.2	CG3748	52 kDa		unknown	0	0	0	0	0	0	0	0	2	0	0
210	TRUE	Empty	Cluster of mitochondrial phosphate carrier protein 2, isoform C [Drosophila melanogaster] (NP_001246757.1)	NP_001246757.1 [2]	Mpcp2	39 kDa	TRUE	unknown	7	9	7	2	3	2	4	0	0	0	0
211	TRUE	Empty	coat protein (coatomer) beta' [Drosophila melanogaster]	NP_524836.2	beta'COP	103 kDa		unknown	4	14	0	17	2	0	0	0	0	2	3
212	TRUE	Empty	lethal (1) G0334, isoform A [Drosophila melanogaster]	NP_572181.4	l(1)G0334	44 kDa		unknown	2	0	0	0	13	2	2	0	0	12	14
213	TRUE	Empty	Cluster of neural conserved at 73EF, isoform J [Drosophila melanogaster] (NP_730226.3)	NP_730226.3 [2]	Nc73EF	123 kDa	TRUE	unknown	0	0	0	22	18	0	5	0	0	0	0
214	TRUE	Empty	Actin-related protein 3, isoform B [Drosophila melanogaster]	NP_001261559.1	Arp3	47 kDa		unknown	0	3	0	0	4	2	3	0	0	13	14
215	TRUE	Empty	uncharacterized protein Dmel_CG7920, isoform C [Drosophila melanogaster]	NP_001263095.1	CG7920	52 kDa		unknown	0	0	0	0	12	7	6	0	0	9	10
216	TRUE	Empty	UDP-glucose-glycoprotein glucosyltransferase [Drosophila melanogaster]	NP_524151.2	Ugt	174 kDa		unknown	0	0	0	0	9	5	10	0	0	0	6
217	TRUE	Empty	Acetyl-CoA carboxylase, isoform A [Drosophila melanogaster]	NP_610342.1	ACC	279 kDa		unknown	9	6	8	5	0	0	0	0	0	0	0
218	TRUE	Empty	epidermal growth factor receptor pathway substrate clone 15, isoform C [Drosophila melanogaster]	NP_726481.1	Eps-15	120 kDa	TRUE	unknown	0	0	0	3	3	4	16	13	0	0	0
219	TRUE	Empty	uncharacterized protein Dmel_CG13492 [Drosophila melanogaster]	NP_726121.3	CG13492	321 kDa		unknown	0	0	0	3	0	0	0	0	0	0	0
220	TRUE	Empty	Cluster of uncharacterized protein Dmel_CG16791, isoform A [Drosophila melanogaster] (NP_650967.2)	NP_650967.2 [2]	CG16791	121 kDa	TRUE	unknown	0	0	0	0	0	0	0	4	0	0	0
221	TRUE	Empty	ubiquitin specific protease 10, isoform C [Drosophila melanogaster]	NP_001261229.1	Usp10	165 kDa		unknown	4	4	0	0	3	4	0	0	0	9	13
222	TRUE	Empty	barentsz, isoform C [Drosophila melanogaster]	NP_001263027.1 (+2)	btz	84 kDa		unknown	6	10	0	0	0	0	0	0	0	12	4
223	TRUE	Empty	heat shock protein 27, isoform B [Drosophila melanogaster]	NP_001287001.1	Hsp27	24 kDa		unknown	11	25	7	0	0	0	0	0	0	0	0
224	TRUE	Empty	mitochondrial single stranded DNA-binding protein [Drosophila melanogaster]	NP_536744.2	mtSSB	16 kDa		unknown	0	0	0	4	7	7	6	3	3	9	6
225	TRUE	Empty	longitudinals lacking, isoform J [Drosophila melanogaster]	NP_788310.2	lola	79 kDa		unknown	0	0	0	0	0	0	0	4	0	0	0
226	TRUE	Empty	Rab6, isoform B [Drosophila melanogaster]	NP_001285869.1	Rab6	23 kDa	TRUE	unknown	7	6	6	0	6	6	0	0	0	2	0
227	TRUE	Empty	eukaryotic translation initiation factor 3 subunit i [Drosophila melanogaster]	NP_523478.1	eIF3i	36 kDa		unknown	11	12	4	0	6	0	3	0	0	5	6
228	TRUE	Empty	laminin B2, isoform B [Drosophila melanogaster]	NP_001287009.1	LanB2	182 kDa		unknown	0	2	0	0	2	0	2	4	0	0	0
229	TRUE	Empty	Cluster of Rab1 [Drosophila melanogaster] (NP_732610.1)	NP_732610.1 [11]	Rab1	23 kDa	TRUE	unknown	7	8	0	4	8	15	8	7	0	3	0
230	TRUE	Empty	small ribonucleoprotein particle protein SmB [Drosophila melanogaster]	NP_001188780.1	SmB	21 kDa		unknown	3	4	0	0	5	5	0	0	0	4	0
231	TRUE	Empty	eukaryotic translation initiation factor 4A, isoform F [Drosophila melanogaster]	NP_001260117.1	eIF4A	46 kDa	TRUE	unknown	10	11	6	4	8	5	7	8	0	5	3
232	TRUE	Empty	uncharacterized protein Dmel_CG8507 [Drosophila melanogaster]	NP_649950.1	CG8507	45 kDa		unknown	0	4	0	0	20	0	0	0	0	3	6
233	TRUE	Empty	Cluster of La related protein, isoform H [Drosophila melanogaster] (NP_001247348.1)	NP_001247348.1 [2]	larp	178 kDa	TRUE	unknown	12	11	7	0	0	0	0	0	0	0	0
234	TRUE	Empty	signal sequence receptor beta [Drosophila melanogaster]	NP_524103.2	SsRbeta	21 kDa		unknown	7	7	6	3	5	5	5	3	0	4	3
235	TRUE	Empty	zormin, isoform K [Drosophila melanogaster]	NP_001036578.2	zormin	335 kDa		unknown	0	0	0	0	0	0	3	0	0	0	0
236	TRUE	Empty	histone H3 [Drosophila melanogaster]	NP_001027387.1 (+1)	His3:CG33866	15 kDa		unknown	0	0	0	0	0	0	0	0	0	8	0
237	TRUE	Empty	uncharacterized protein Dmel_CG30382, isoform B [Drosophila melanogaster]	NP_001163078.1	CG30382	27 kDa		unknown	3	3	2	3	5	3	0	0	0	3	2
238	TRUE	Empty	Coiled-coil-helix-coiled-coil-helix domain containing 3 [Drosophila melanogaster]	NP_651838.1	Chchd3	24 kDa		unknown	7	4	5	0	6	0	0	0	0	6	5
239	TRUE	Empty	uncharacterized protein Dmel_CG6512, isoform A [Drosophila melanogaster]	NP_730248.2	CG6512	90 kDa		unknown	6	12	3	0	0	0	0	0	0	0	0
240	TRUE	Empty	Cluster of Fmr1, isoform K [Drosophila melanogaster] (NP_001303444.1)	NP_001303444.1 [3]	Fmr1	76 kDa	TRUE	unknown	4	12	0	0	5	0	0	0	0	7	4
241	TRUE	Empty	Cluster of lethal (2) giant larvae, isoform J [Drosophila melanogaster] (NP_001245804.1)	NP_001245804.1 [2]	l(2)gl	127 kDa	TRUE	unknown	11	13	10	0	2	0	0	0	0	0	0
242	TRUE	Empty	pyruvate carboxylase, isoform M [Drosophila melanogaster]	NP_001163103.1	PCB	133 kDa		unknown	5	2	2	2	10	2	10	2	0	0	0
243	TRUE	Empty	porin, isoform E [Drosophila melanogaster]	NP_001260365.1	porin	31 kDa		unknown	5	8	0	6	5	4	6	4	0	0	0
244	TRUE	Empty	Protein-L-isoaspartate (D-aspartate) O-methyltransferase, isoform A [Drosophila melanogaster]	NP_536756.1	Pcmt	25 kDa		unknown	3	3	2	2	3	4	0	4	3	6	4
245	TRUE	Empty	capping protein alpha [Drosophila melanogaster]	NP_611539.1	cpa	33 kDa		unknown	5	6	0	0	8	0	3	0	0	8	3
246	TRUE	Empty	cysteine proteinase-1, isoform A [Drosophila melanogaster]	NP_725347.1 (+1)	Cp1	38 kDa		unknown	9	11	8	2	4	3	2	0	0	3	2
247	TRUE	Empty	scully, isoform A [Drosophila melanogaster]	NP_523396.1	scu	27 kDa		unknown	3	3	2	6	9	5	3	0	0	3	3
248	TRUE	Empty	coat protein (coatomer) beta [Drosophila melanogaster]	NP_523400.1	betaCOP	107 kDa		unknown	11	12	0	9	0	3	0	0	0	0	0
249	TRUE	Empty	Chd64, isoform B [Drosophila melanogaster]	NP_647860.1	Chd64	21 kDa		unknown	2	2	0	2	3	0	13	5	0	4	0
250	TRUE	Empty	ribosomal protein L35A [Drosophila melanogaster]	NP_649539.1	RpL35A	18 kDa		unknown	10	6	6	0	2	0	0	0	0	0	3
251	TRUE	Empty	NTPase, isoform E [Drosophila melanogaster]	NP_722860.1	NTPase	51 kDa		unknown	2	0	2	2	5	4	0	0	0	5	0
252	TRUE	Empty	uncharacterized protein Dmel_CG8108, isoform A [Drosophila melanogaster]	NP_729568.1	CG8108	103 kDa		unknown	2	10	0	0	6	0	0	0	0	6	0
253	TRUE	Empty	Cluster of uncharacterized protein Dmel_CG11876, isoform A [Drosophila melanogaster] (NP_733265.1)	NP_733265.1 [2]	CG11876	39 kDa	TRUE	unknown	0	0	0	0	10	0	5	0	0	10	6
254	TRUE	Empty	uncharacterized protein Dmel_CG8036, isoform C [Drosophila melanogaster]	NP_731263.2	CG8036	68 kDa	TRUE	unknown	0	3	0	7	3	0	17	5	0	0	0
255	TRUE	Empty	glutamate oxaloacetate transaminase 1, isoform A [Drosophila melanogaster]	NP_611086.1 (+1)	Got1	46 kDa		unknown	2	0	0	0	2	3	8	2	0	0	0
256	TRUE	Empty	uncharacterized protein Dmel_CG10289, isoform B [Drosophila melanogaster]	NP_001261468.1 (+1)	CG10289	108 kDa		unknown	8	14	4	0	0	0	0	0	0	0	0
257	TRUE	Empty	A kinase anchor protein 200, isoform F [Drosophila melanogaster]	NP_001285752.1	Akap200	38 kDa		unknown	0	4	0	2	7	0	10	0	0	4	0
258	TRUE	Empty	uncharacterized protein Dmel_CG8419 [Drosophila melanogaster]	NP_609193.1	CG8419	102 kDa		unknown	0	0	0	0	0	2	0	3	0	0	0
259	TRUE	Empty	calcium-binding protein 1, isoform B [Drosophila melanogaster]	NP_001285979.1	CaBP1	47 kDa		unknown	0	0	0	5	4	3	6	3	0	5	6
260	TRUE	Empty	eukaryotic translation initiation factor 3 subunit d1 [Drosophila melanogaster]	NP_524463.2	eIF3d1	64 kDa		unknown	6	8	3	0	3	0	0	0	0	0	0
261	TRUE	Empty	uncharacterized protein Dmel_CG32267 [Drosophila melanogaster]	NP_728885.1	CG32267	6 kDa		unknown	0	0	0	0	0	0	0	0	0	5	0
262	TRUE	Empty	thiolase [Drosophila melanogaster]	NP_477378.1	Thiolase	51 kDa		unknown	8	6	3	0	9	3	0	0	0	0	4
263	TRUE	Empty	ATP synthase, gamma subunit, isoform C [Drosophila melanogaster]	NP_733305.1	ATPsyngamma	33 kDa		unknown	4	9	6	2	11	0	0	0	0	0	0
264	TRUE	Empty	tweek, isoform J [Drosophila melanogaster]	NP_001286002.1 (+1)	tweek	573 kDa		unknown	0	0	2	0	0	0	0	0	0	0	0
265	TRUE	Empty	Cluster of succinyl coenzyme A synthetase alpha subunit, isoform B [Drosophila melanogaster] (NP_001189044.1)	NP_001189044.1 [2]	Scsalpha	34 kDa	TRUE	unknown	2	0	0	7	15	5	2	0	0	0	0
266	TRUE	Empty	Cluster of Acyl-CoA synthetase long-chain, isoform D [Drosophila melanogaster] (NP_001014512.1)	NP_001014512.1 [2]	Acsl	81 kDa	TRUE	unknown	7	15	4	0	3	0	0	0	0	2	0
267	TRUE	Empty	capping protein beta, isoform B [Drosophila melanogaster]	NP_001259877.1	cpb	31 kDa		unknown	0	5	0	0	10	3	3	2	0	3	3
268	TRUE	Empty	hoi-polloi, isoform B [Drosophila melanogaster]	NP_001260293.1	hoip	14 kDa		unknown	4	3	3	2	5	4	3	0	0	6	6
269	TRUE	Empty	translationally controlled tumor protein, isoform B [Drosophila melanogaster]	NP_001303431.1	Tctp	20 kDa		unknown	3	4	2	2	3	2	8	3	0	0	0
270	TRUE	Empty	oligosaccharyltransferase 48kD subunit [Drosophila melanogaster]	NP_511096.2	Ost48	50 kDa		unknown	0	0	0	0	5	3	7	2	0	5	6
271	TRUE	Empty	ribosomal protein S24 [Drosophila melanogaster]	NP_611693.1	RpS24	15 kDa		unknown	10	13	5	0	2	0	0	0	0	3	0
272	TRUE	Empty	26-29kD-proteinase [Drosophila melanogaster]	NP_620470.1	26-29-p	62 kDa		unknown	5	6	5	0	3	2	2	0	0	0	0
273	TRUE	Empty	ribosomal protein S25, isoform B [Drosophila melanogaster]	NP_731544.1	RpS25	13 kDa		unknown	6	11	10	0	3	0	0	0	0	0	0
274	TRUE	Empty	Cluster of multiple ankyrin repeats single KH domain, isoform C [Drosophila melanogaster] (NP_001247280.1)	NP_001247280.1 [5]	mask	424 kDa	TRUE	unknown	5	12	3	0	0	0	0	0	0	0	0
275	TRUE	Empty	Rab5, isoform I [Drosophila melanogaster]	NP_001259927.1	Rab5	24 kDa		unknown	4	6	5	2	3	4	0	0	0	0	0
276	TRUE	Empty	ribosomal protein S26, isoform E [Drosophila melanogaster]	NP_001286042.1	RpS26	13 kDa		unknown	7	10	9	0	0	0	0	0	0	0	0
277	TRUE	Empty	oligosaccharide transferase gamma subunit [Drosophila melanogaster]	NP_609204.2	Ostgamma	37 kDa		unknown	3	5	4	0	4	6	0	0	0	0	0
278	TRUE	Empty	uncharacterized protein Dmel_CG1371 [Drosophila melanogaster]	NP_610551.1	CG1371	131 kDa		unknown	7	5	5	0	3	6	0	0	0	0	0
279	TRUE	Empty	squid, isoform B [Drosophila melanogaster]	NP_731825.1	sqd	36 kDa		unknown	9	9	5	0	0	0	0	0	0	0	0
280	TRUE	Empty	Ubiquinol-cytochrome c reductase core protein 2, isoform B [Drosophila melanogaster]	NP_001261955.1	UQCR-C2	45 kDa		unknown	3	5	2	0	4	4	3	0	0	4	2
281	TRUE	Empty	BIR repeat containing ubiquitin-conjugating enzyme, isoform B [Drosophila melanogaster]	NP_001262460.1	Bruce	550 kDa		unknown	0	5	0	0	0	0	0	0	0	0	0
282	TRUE	Empty	ATP synthase, delta subunit, isoform C [Drosophila melanogaster]	NP_001285074.1	ATPsyndelta	17 kDa		unknown	4	2	0	0	5	2	0	0	0	7	7
283	TRUE	Empty	putative achaete scute target 1, isoform A [Drosophila melanogaster]	NP_731737.1	Past1	62 kDa		unknown	2	5	0	3	4	3	4	0	0	0	0
284	TRUE	Empty	Cluster of uncharacterized protein Dmel_CG31793, isoform A [Drosophila melanogaster] (NP_609930.4)	NP_609930.4 [8]	CG31793	146 kDa	TRUE	unknown	3	3	0	0	2	3	9	0	0	0	0
285	TRUE	Empty	Sc2 [Drosophila melanogaster]	NP_647836.2	Sc2	34 kDa		unknown	7	10	7	4	3	2	0	0	0	0	0
286	TRUE	Empty	Sphingosine-1-phosphate lyase, isoform B [Drosophila melanogaster]	NP_725652.1	Sply	60 kDa		unknown	7	10	8	0	0	0	0	0	0	0	0
287	TRUE	Empty	papilin, isoform G [Drosophila melanogaster]	NP_001163761.1 (+1)	Ppn	307 kDa		unknown	0	0	0	0	0	0	0	2	0	2	0
288	TRUE	Empty	Cluster of Nopp140, isoform E [Drosophila melanogaster] (NP_001262195.1)	NP_001262195.1 [2]	Nopp140	78 kDa	TRUE	unknown	0	0	0	7	0	0	0	0	0	2	0
289	TRUE	Empty	uncharacterized protein Dmel_CG10103, isoform C [Drosophila melanogaster]	NP_001261484.1	CG10103	43 kDa		unknown	0	0	0	0	2	0	0	0	0	8	11
290	TRUE	Empty	uncharacterized protein Dmel_CG9674, isoform G [Drosophila melanogaster]	NP_001261973.1 (+1)	CG9674	232 kDa		unknown	4	4	0	0	0	0	5	0	0	0	0
291	TRUE	Empty	Ran, isoform D [Drosophila melanogaster]	NP_001285112.1	Ran	25 kDa		unknown	3	9	3	0	8	3	0	0	0	6	0
292	TRUE	Empty	uncharacterized protein Dmel_CG2129 [Drosophila melanogaster]	NP_572449.1	CG2129	53 kDa		unknown	0	3	0	0	11	3	11	0	0	0	0
293	TRUE	Empty	uncharacterized protein Dmel_CG14860 [Drosophila melanogaster]	NP_650403.2	CG14860	31 kDa		unknown	2	0	0	0	0	0	0	0	0	0	0
294	TRUE	Empty	Cluster of gamma-Tubulin at 23C [Drosophila melanogaster] (NP_476804.1)	NP_476804.1 [2]	gammaTub23C	53 kDa	TRUE	unknown	0	0	0	17	4	4	0	0	0	0	2
295	TRUE	Empty	Lysyl-tRNA synthetase, isoform C [Drosophila melanogaster]	NP_001188571.1 (+1)	LysRS	69 kDa		unknown	0	2	0	0	5	0	0	0	0	7	6
296	TRUE	Empty	ribosomal protein S28b, isoform B [Drosophila melanogaster]	NP_001285059.1	RpS28b	7 kDa		unknown	0	0	0	0	0	0	0	0	0	7	15
297	TRUE	Empty	dicarboxylate carrier 1, isoform C [Drosophila melanogaster]	NP_001287313.1	Dic1	31 kDa		unknown	7	7	6	2	0	0	0	0	0	0	0
298	TRUE	Empty	replication protein A 70 [Drosophila melanogaster]	NP_524274.1	RpA-70	67 kDa		unknown	0	0	0	0	0	0	2	0	0	15	11
299	TRUE	Empty	VAMP-associated protein 33kDa, isoform A [Drosophila melanogaster]	NP_996348.1	Vap33	27 kDa		unknown	0	6	3	0	6	2	0	0	0	0	0
300	TRUE	Empty	protein on ecdysone puffs, isoform D [Drosophila melanogaster]	NP_001246817.1	Pep	76 kDa		unknown	0	5	0	0	0	0	0	2	0	0	3
301	TRUE	Empty	nucleoporin 153kD, isoform D [Drosophila melanogaster]	NP_001097002.1 (+1)	Nup153	201 kDa		unknown	0	3	0	0	0	0	0	0	0	0	0
302	TRUE	Empty	uncharacterized protein Dmel_CG44435, isoform B [Drosophila melanogaster]	NP_001286586.1	CG44435	82 kDa		unknown	0	0	0	0	0	0	0	5	0	0	0
303	TRUE	Empty	Cluster of uncharacterized protein Dmel_CG7546, isoform E [Drosophila melanogaster] (NP_001246659.1)	NP_001246659.1 [4]	CG7546	138 kDa	TRUE	unknown	11	10	3	0	0	0	0	0	0	0	0
304	TRUE	Empty	Aspartyl-tRNA synthetase, isoform B [Drosophila melanogaster]	NP_001260931.1	AspRS	59 kDa		unknown	2	3	0	0	6	3	0	0	0	5	4
305	TRUE	Empty	Translocon-associated protein delta, isoform B [Drosophila melanogaster]	NP_001286315.1	Tapdelta	18 kDa		unknown	4	5	3	0	4	0	4	0	0	3	2
306	TRUE	Empty	smt3, isoform B [Drosophila melanogaster]	NP_001303312.1	smt3	10 kDa		unknown	0	0	0	3	0	0	5	0	7	6	5
307	TRUE	Empty	eukaryotic translation initiation factor 3 subunit e [Drosophila melanogaster]	NP_477385.1	eIF3e	51 kDa		unknown	3	6	0	0	5	0	0	0	0	0	4
308	TRUE	Empty	regulatory particle non-ATPase 1 [Drosophila melanogaster]	NP_649158.1	Rpn1	102 kDa		unknown	0	7	0	3	0	0	0	0	0	0	0
309	TRUE	Empty	puromycin sensitive aminopeptidase, isoform C [Drosophila melanogaster]	NP_728614.1 (+1)	Psa	123 kDa		unknown	0	6	0	3	0	0	12	2	0	0	0
310	TRUE	Empty	capulet, isoform B [Drosophila melanogaster]	NP_001033870.1	capt	84 kDa		unknown	0	0	0	0	0	0	15	6	0	0	2
311	TRUE	Empty	rad50, isoform E [Drosophila melanogaster]	NP_001246461.1 (+1)	rad50	152 kDa		unknown	0	0	0	0	0	0	0	0	0	9	11
312	TRUE	Empty	nucleoplasmin, isoform B [Drosophila melanogaster]	NP_001263094.1	Nlp	17 kDa		unknown	0	4	3	4	3	2	6	3	0	0	0
313	TRUE	Empty	uncharacterized protein Dmel_CG3961, isoform C [Drosophila melanogaster]	NP_649067.2 (+1)	CG3961	79 kDa		unknown	6	10	0	0	0	0	0	0	0	0	0
314	TRUE	Empty	uncharacterized protein Dmel_CG33626 [Drosophila melanogaster]	NP_001027405.2	CG33626	20 kDa		unknown	0	0	0	0	2	0	0	2	0	0	0
315	TRUE	Empty	Actin-related protein 2, isoform B [Drosophila melanogaster]	NP_001097001.1	Arp2	45 kDa		unknown	0	0	0	0	5	5	0	3	0	7	5
316	TRUE	Empty	mitochondrial translation elongation factor Tu 1, isoform B [Drosophila melanogaster]	NP_001163144.1	mEFTu1	54 kDa		unknown	6	3	3	2	2	0	0	0	0	0	2
317	TRUE	Empty	aldehyde dehydrogenase type III, isoform S [Drosophila melanogaster]	NP_001260773.1 (+4)	Aldh-III	56 kDa		unknown	0	0	0	4	7	0	3	0	0	0	0
318	TRUE	Empty	mago nashi [Drosophila melanogaster]	NP_476636.1	mago	17 kDa		unknown	0	3	0	5	3	0	0	0	0	11	2
319	TRUE	Empty	Actin-related protein 2/3 complex, subunit 4 [Drosophila melanogaster]	NP_608996.1	Arpc4	20 kDa		unknown	0	2	0	0	4	2	0	0	0	7	0
320	TRUE	Empty	cyclophilin 1 [Drosophila melanogaster]	NP_523366.2	Cyp1	25 kDa		unknown	0	0	0	4	4	3	7	3	0	3	0
321	TRUE	Empty	Sec61 beta subunit [Drosophila melanogaster]	NP_652037.1	Sec61beta	10 kDa		unknown	4	4	0	0	0	0	0	0	0	7	5
322	TRUE	Empty	UDP-galactose 4'-epimerase, isoform B [Drosophila melanogaster]	NP_001246537.1	Gale	39 kDa		unknown	2	0	0	0	0	0	10	0	0	0	0
323	TRUE	Empty	uncharacterized protein Dmel_CG5254, isoform B [Drosophila melanogaster]	NP_001284759.1 (+1)	CG5254	26 kDa		unknown	5	6	5	3	2	0	0	0	0	0	0
324	TRUE	Empty	proteasome alpha4 subunit [Drosophila melanogaster]	NP_525092.1	Prosalpha4	28 kDa	TRUE	unknown	3	4	4	4	5	3	2	0	0	0	0
325	TRUE	Empty	eukaryotic translation initiation factor 3 subunit b, isoform A [Drosophila melanogaster]	NP_725691.1	eIF3b	80 kDa		unknown	5	7	0	0	5	0	0	0	0	0	0
326	TRUE	Empty	exuperantia, isoform D [Drosophila melanogaster]	NP_001163218.1	exu	58 kDa		unknown	0	5	0	0	5	4	0	0	0	7	0
327	TRUE	Empty	glucosidase 1, isoform C [Drosophila melanogaster]	NP_001245621.1	GCS1	96 kDa		unknown	4	5	0	0	0	2	0	0	0	0	2
328	TRUE	Empty	twisted bristles roughened eye [Drosophila melanogaster]	NP_649676.1	twr	21 kDa		unknown	0	0	0	6	8	3	0	0	0	0	0
329	TRUE	Empty	uncharacterized protein Dmel_CG4849 [Drosophila melanogaster]	NP_651605.1	CG4849	111 kDa		unknown	4	2	0	0	3	2	0	0	0	0	0
330	TRUE	Empty	thioredoxin-2, isoform B [Drosophila melanogaster]	NP_723475.1	Trx-2	12 kDa		unknown	0	0	0	0	0	2	0	0	0	5	5
331	TRUE	Empty	half pint, isoform A [Drosophila melanogaster]	NP_525123.2	hfp	68 kDa		unknown	0	0	0	3	0	0	2	0	0	0	0
332	TRUE	Empty	protein partner of snf, isoform B [Drosophila melanogaster]	NP_001247075.1 (+1)	pps	222 kDa		unknown	0	0	0	0	0	0	0	4	0	0	0
333	TRUE	Empty	Cluster of receptor of activated protein kinase C 1, isoform D [Drosophila melanogaster] (NP_001285723.1)	NP_001285723.1 [2]	Rack1	36 kDa	TRUE	unknown	3	3	2	0	0	0	3	0	0	0	0
334	TRUE	Empty	phosphoglycerate mutase 5, isoform B [Drosophila melanogaster]	NP_001284795.1 (+1)	Pgam5	33 kDa		unknown	0	4	0	0	5	0	0	0	0	0	0
335	TRUE	Empty	inos [Drosophila melanogaster]	NP_477405.1	Inos	62 kDa		unknown	0	0	0	2	2	0	12	2	0	0	0
336	TRUE	Empty	cap binding protein 80, isoform B [Drosophila melanogaster]	NP_524750.2	Cbp80	93 kDa		unknown	0	0	0	4	2	0	0	0	0	7	0
337	TRUE	Empty	regucalcin, isoform B [Drosophila melanogaster]	NP_727587.1	regucalcin	34 kDa		unknown	0	3	0	4	3	3	11	0	0	0	0
338	TRUE	Empty	DnaJ-like-1, isoform B [Drosophila melanogaster]	NP_729086.1	DnaJ-1	37 kDa		unknown	4	3	0	0	6	0	0	0	0	3	3
339	TRUE	Empty	eukaryotic translation initiation factor 3 subunit g1 [Drosophila melanogaster]	NP_570011.1	eIF3g1	30 kDa	TRUE	unknown	3	6	5	3	2	2	0	0	0	0	0
340	TRUE	Empty	coat protein (coatomer) gamma, isoform C [Drosophila melanogaster]	NP_001163784.1 (+2)	gammaCOP	97 kDa		unknown	3	9	3	5	0	0	0	0	0	0	0
341	TRUE	Empty	hyperplastic discs, isoform B [Drosophila melanogaster]	NP_001287262.1 (+1)	hyd	319 kDa		unknown	2	12	2	0	0	0	0	0	0	0	0
342	TRUE	Empty	succinate dehydrogenase, subunit A (flavoprotein), isoform C [Drosophila melanogaster]	NP_725882.1	SdhA	72 kDa		unknown	2	0	0	2	9	0	3	0	0	0	0
343	TRUE	Empty	ATP synthase, subunit D, isoform C [Drosophila melanogaster]	NP_001287401.1	ATPsynD	20 kDa		unknown	2	2	0	2	3	0	3	3	0	2	0
344	TRUE	Empty	x16 splicing factor, isoform B [Drosophila melanogaster]	NP_001260168.1 (+1)	x16	28 kDa		unknown	0	0	0	0	2	0	0	0	0	0	0
345	TRUE	Empty	Cluster of uncharacterized protein Dmel_CG2750, isoform B [Drosophila melanogaster] (NP_572787.2)	NP_572787.2 [2]	CG2750	209 kDa	TRUE	unknown	0	0	0	0	0	0	0	3	0	0	0
346	TRUE	Orange	sestrin, isoform C [Drosophila melanogaster]	NP_001097438.1 (+1)	Sesn	56 kDa		unknown	0	3	0	0	12	3	0	0	0	0	0
347	TRUE	Empty	cut up, isoform E [Drosophila melanogaster]	NP_001245530.1	ctp	10 kDa		unknown	0	0	0	0	0	0	0	0	0	10	7
348	TRUE	Empty	phosphoglycerate kinase, isoform E [Drosophila melanogaster]	NP_001259959.1	Pgk	44 kDa		unknown	0	0	0	0	0	0	12	0	0	0	0
349	TRUE	Empty	Actin-related protein 2/3 complex, subunit 2, isoform B [Drosophila melanogaster]	NP_001286102.1	Arpc2	35 kDa		unknown	0	0	0	0	5	0	0	0	0	5	3
350	TRUE	Empty	uncharacterized protein Dmel_CG7737, isoform B [Drosophila melanogaster]	NP_001286308.1	CG7737	62 kDa		unknown	0	0	0	0	6	0	0	0	0	10	5
351	TRUE	Empty	fat facets, isoform H [Drosophila melanogaster]	NP_001287627.1 (+1)	faf	311 kDa		unknown	2	4	5	0	0	0	0	0	0	0	0
352	TRUE	Empty	charged multivesicular body protein 2b [Drosophila melanogaster]	NP_647947.1	CHMP2B	24 kDa		unknown	0	0	0	0	2	2	0	0	0	10	4
353	TRUE	Empty	ribosomal protein S15, isoform B [Drosophila melanogaster]	NP_725591.1	RpS15	17 kDa		unknown	4	5	3	0	0	0	0	0	0	4	0
354	TRUE	Empty	lingerer, isoform C [Drosophila melanogaster]	NP_995778.2	lig	136 kDa		unknown	3	8	6	0	2	0	0	0	0	0	0
355	TRUE	Empty	cervantes, isoform D [Drosophila melanogaster]	NP_001285278.1	cerv	26 kDa		unknown	0	0	0	0	2	0	0	0	0	0	0
356	TRUE	Empty	small ribonucleoprotein particle protein SmD3 [Drosophila melanogaster]	NP_725106.1	SmD3	16 kDa		unknown	0	2	0	0	3	0	0	0	0	4	0
357	TRUE	Empty	Asparaginyl-tRNA synthetase, isoform B [Drosophila melanogaster]	NP_001260561.1	AsnRS	64 kDa		unknown	4	5	2	0	3	0	0	0	0	0	0
358	TRUE	Empty	secreted protein, acidic, cysteine-rich, isoform B [Drosophila melanogaster]	NP_001262998.1	SPARC	35 kDa		unknown	0	0	0	0	11	5	0	0	0	0	0
359	TRUE	Empty	uncharacterized protein Dmel_CG7806 [Drosophila melanogaster]	NP_609207.1	CG7806	166 kDa		unknown	0	0	0	0	0	3	3	0	0	0	0
360	TRUE	Empty	malic enzyme, isoform B [Drosophila melanogaster]	NP_524880.2 (+1)	Men	85 kDa		unknown	0	0	0	0	0	0	4	0	0	0	0
361	TRUE	Empty	ribosomal protein L11, isoform B [Drosophila melanogaster]	NP_001286614.1	RpL11	21 kDa		unknown	4	5	4	0	0	0	0	0	0	0	0
362	TRUE	Empty	K2M2_SHEEP Keratin, type II microfibrillar, component 7C OS=Ovis aries PE=1 SV=1	P15241.1	NA	54 kDa		unknown	0	0	0	0	0	0	0	0	0	3	0
363	TRUE	Empty	enabled, isoform F [Drosophila melanogaster]	NP_001137709.1	ena	105 kDa		unknown	3	5	0	0	0	0	0	0	0	3	0
364	TRUE	Empty	moleskin [Drosophila melanogaster]	NP_524780.1	msk	119 kDa		unknown	6	5	7	0	0	0	0	0	0	0	0
365	TRUE	Empty	coat protein (coatomer) delta, isoform A [Drosophila melanogaster]	NP_652012.1	deltaCOP	58 kDa		unknown	4	4	2	3	0	2	0	0	0	0	0
366	TRUE	Empty	Ataxin-2, isoform B [Drosophila melanogaster]	NP_732033.1	Atx2	118 kDa		unknown	4	4	4	0	2	0	0	0	0	0	2
367	TRUE	Empty	nucleophosmin, isoform B [Drosophila melanogaster]	NP_001097975.1	Nph	17 kDa		unknown	3	3	3	0	0	0	0	0	0	0	0
368	TRUE	Empty	piccolo [Drosophila melanogaster]	NP_650257.1	pic	126 kDa		unknown	2	2	0	0	0	0	0	0	0	0	0
369	TRUE	Empty	levy, isoform B [Drosophila melanogaster]	NP_001286770.1	levy	12 kDa		unknown	2	2	0	0	0	0	0	0	0	2	0
370	TRUE	Empty	uncharacterized protein Dmel_CG7065 [Drosophila melanogaster]	NP_572529.2	CG7065	137 kDa		unknown	0	0	0	0	0	0	2	2	0	0	0
371	TRUE	Empty	vacuolar H[+]-ATPase 55kD subunit, isoform C [Drosophila melanogaster]	NP_001163597.1	Vha55	55 kDa		unknown	0	0	0	0	0	0	6	3	0	4	5
372	TRUE	Empty	heterogeneous nuclear ribonucleoprotein at 27C, isoform H [Drosophila melanogaster]	NP_001245919.1	Hrb27C	45 kDa		unknown	0	0	0	0	3	0	0	0	0	4	2
373	TRUE	Empty	abnormal wing discs, isoform E [Drosophila melanogaster]	NP_001287624.1	awd	17 kDa		unknown	0	2	0	2	0	0	11	3	0	0	0
374	TRUE	Empty	adaptor protein complex 2, alpha subunit, isoform A [Drosophila melanogaster]	NP_476819.2	AP-2alpha	106 kDa		unknown	0	10	0	0	2	5	0	0	0	0	0
375	TRUE	Empty	uncharacterized protein Dmel_CG12264 [Drosophila melanogaster]	NP_609533.1	CG12264	51 kDa		unknown	8	8	2	0	0	0	0	0	0	0	0
376	TRUE	Empty	pre-mRNA processing factor 8 [Drosophila melanogaster]	NP_610735.1	Prp8	280 kDa		unknown	0	4	0	0	0	0	0	0	0	0	0
377	TRUE	Empty	uncharacterized protein Dmel_CG1907 [Drosophila melanogaster]	NP_651703.1	CG1907	35 kDa		unknown	4	8	5	0	0	0	0	0	0	0	0
378	TRUE	Empty	Actin-related protein 2/3 complex, subunit 1, isoform B [Drosophila melanogaster]	NP_723845.1	Arpc1	42 kDa		unknown	0	0	0	0	3	2	3	0	0	5	0
379	TRUE	Empty	walrus, isoform A [Drosophila melanogaster]	NP_725073.1	wal	34 kDa		unknown	0	0	0	2	5	0	3	0	0	0	0
380	TRUE	Empty	Rab7, isoform C [Drosophila melanogaster]	NP_001247277.1	Rab7	23 kDa		unknown	2	0	0	0	3	7	0	2	0	0	0
381	TRUE	Empty	rumpelstiltskin, isoform A [Drosophila melanogaster]	NP_649899.1	rump	67 kDa		unknown	0	2	0	0	0	0	0	0	0	2	0
382	TRUE	Empty	AMP deaminase, isoform E [Drosophila melanogaster]	NP_727739.3	AMPdeam	89 kDa		unknown	0	0	0	0	0	0	3	0	0	0	0
383	TRUE	Empty	Cluster of G protein alpha i subunit [Drosophila melanogaster] (NP_477502.1)	NP_477502.1 [4]	Galphai	41 kDa	TRUE	unknown	2	2	0	0	4	2	3	0	0	0	0
384	TRUE	Empty	Cluster of uncharacterized protein Dmel_CG2064 [Drosophila melanogaster] (NP_610310.2)	NP_610310.2 [4]	CG2064	37 kDa	TRUE	unknown	5	5	0	0	2	0	7	0	0	0	0
385	TRUE	Empty	fatty acid binding protein, isoform B [Drosophila melanogaster]	NP_001027180.1	fabp	15 kDa		unknown	0	0	0	3	2	0	5	0	0	5	2
386	TRUE	Empty	uncharacterized protein Dmel_CG42389, isoform E [Drosophila melanogaster]	NP_001137829.1	CG42389	223 kDa		unknown	0	7	3	0	0	0	0	0	0	0	0
387	TRUE	Empty	aldehyde dehydrogenase, isoform B [Drosophila melanogaster]	NP_001260290.1	Aldh	57 kDa		unknown	0	0	0	0	5	0	5	0	0	0	0
388	TRUE	Empty	calreticulin, isoform B [Drosophila melanogaster]	NP_001262430.1	Calr	47 kDa		unknown	0	0	0	0	0	0	7	0	0	0	0
389	TRUE	Empty	Kinesin-like protein at 10A, isoform F [Drosophila melanogaster]	NP_001285109.1	Klp10A	89 kDa		unknown	7	6	0	0	2	2	0	0	0	0	0
390	TRUE	Empty	ebi [Drosophila melanogaster]	NP_477329.1	ebi	72 kDa		unknown	2	3	0	0	9	4	0	0	0	0	0
391	TRUE	Empty	flotillin 1, isoform A [Drosophila melanogaster]	NP_477358.1	Flo1	47 kDa		unknown	0	0	0	0	3	0	0	0	0	6	5
392	TRUE	Empty	eukaryotic translation initiation factor 3 subunit l [Drosophila melanogaster]	NP_648553.1	eIF3l	63 kDa		unknown	0	0	0	5	3	0	0	0	0	0	0
393	TRUE	Empty	malate dehydrogenase 2 [Drosophila melanogaster]	NP_650696.1	Mdh2	35 kDa		unknown	0	0	0	0	9	0	5	0	0	0	0
394	TRUE	Empty	nucleoporin 358kD, isoform A [Drosophila melanogaster]	NP_651361.2	Nup358	296 kDa		unknown	4	4	0	0	0	0	0	0	0	0	0
395	TRUE	Empty	Formin-like, isoform B [Drosophila melanogaster]	NP_729955.2	Frl	131 kDa		unknown	2	4	7	0	0	0	0	0	0	0	0
396	TRUE	Empty	ribosomal protein L38, isoform B [Drosophila melanogaster]	NP_001260700.1	RpL38	8 kDa		unknown	0	0	7	0	0	0	0	0	0	3	0
397	TRUE	Empty	uncharacterized protein Dmel_CG5214 [Drosophila melanogaster]	NP_650064.1	CG5214	50 kDa		unknown	0	0	0	0	2	0	0	0	0	0	0
398	TRUE	Empty	apolipoprotein lipid transfer particle [Drosophila melanogaster]	NP_995670.2	Apoltp	494 kDa		unknown	0	0	0	0	0	0	4	0	0	0	0
399	TRUE	Empty	Cluster of Mec2 [Drosophila melanogaster] (NP_573357.1)	NP_573357.1 [2]	Mec2	39 kDa	TRUE	unknown	0	0	0	0	2	0	2	0	0	9	2
400	TRUE	Empty	Cluster of Na pump alpha subunit, isoform I [Drosophila melanogaster] (NP_001163667.1)	NP_001163667.1 [7]	Atpalpha	111 kDa	TRUE	unknown	0	0	0	0	0	0	12	0	0	0	0
401	TRUE	Empty	karyopherin alpha3, isoform D [Drosophila melanogaster]	NP_001163572.1	Kap-alpha3	57 kDa		unknown	5	4	3	2	2	0	0	0	0	2	0
402	TRUE	Empty	Hsc70Cb, isoform H [Drosophila melanogaster]	NP_001189104.1 (+1)	Hsc70Cb	92 kDa		unknown	0	0	0	0	0	0	10	0	0	0	0
403	TRUE	Empty	Aspartyl-tRNA synthetase, mitochondrial, isoform C [Drosophila melanogaster]	NP_001260520.1	AspRS-m	122 kDa		unknown	0	3	0	0	0	0	0	0	0	0	0
404	TRUE	Empty	signal recognition particle receptor beta, isoform B [Drosophila melanogaster]	NP_001261596.1	SrpRbeta	27 kDa		unknown	4	5	3	0	0	2	0	0	0	0	0
405	TRUE	Empty	vinculin, isoform C [Drosophila melanogaster]	NP_001284814.1	Vinc	106 kDa		unknown	0	0	0	0	0	0	10	0	0	2	0
406	TRUE	Empty	cathD, isoform C [Drosophila melanogaster]	NP_001334714.1	cathD	42 kDa		unknown	0	2	2	0	5	0	4	0	0	0	0
407	TRUE	Empty	ribosomal protein L31, isoform C [Drosophila melanogaster]	NP_724805.1	RpL31	15 kDa		unknown	4	4	5	0	3	0	0	0	0	0	0
408	TRUE	Empty	regulatory particle non-ATPase 2, isoform B [Drosophila melanogaster]	NP_001263057.1 (+1)	Rpn2	114 kDa		unknown	3	0	0	0	2	0	0	0	0	0	0
409	TRUE	Empty	small ribonucleoprotein particle protein SmD1 [Drosophila melanogaster]	NP_524774.1	SmD1	14 kDa		unknown	0	0	0	0	0	0	0	0	0	8	0
410	TRUE	Empty	uncharacterized protein Dmel_CG17514, isoform A [Drosophila melanogaster]	NP_001015316.1	CG17514	294 kDa		unknown	0	2	2	0	0	0	0	0	0	0	0
411	TRUE	Empty	Cluster of ribosomal protein S5a, isoform D [Drosophila melanogaster] (NP_001285362.1)	NP_001285362.1 [2]	RpS5a	25 kDa	TRUE	unknown	5	5	4	0	0	2	0	0	0	0	0
412	TRUE	Empty	scheggia, isoform A [Drosophila melanogaster]	NP_001027178.1	sea	34 kDa		unknown	0	6	3	0	0	0	0	0	0	0	0
413	TRUE	Empty	uncharacterized protein Dmel_CG17593, isoform B [Drosophila melanogaster]	NP_001259998.1	CG17593	54 kDa		unknown	3	5	3	0	0	0	0	0	0	0	0
414	TRUE	Empty	Upf1, isoform B [Drosophila melanogaster]	NP_001285145.1	Upf1	130 kDa		unknown	4	4	0	0	0	0	0	0	0	3	0
415	TRUE	Empty	ribosomal protein L36A, isoform B [Drosophila melanogaster]	NP_001285737.1	RpL36A	13 kDa		unknown	5	0	3	0	0	0	0	0	0	0	0
416	TRUE	Empty	otefin [Drosophila melanogaster]	NP_476664.2	Ote	47 kDa		unknown	0	0	0	0	0	0	0	0	0	10	5
417	TRUE	Empty	uncharacterized protein Dmel_CG17896, isoform B [Drosophila melanogaster]	NP_569845.2	CG17896	56 kDa		unknown	0	0	0	3	12	0	0	0	0	0	3
418	TRUE	Empty	uncharacterized protein Dmel_CG5355 [Drosophila melanogaster]	NP_609397.2	CG5355	86 kDa		unknown	3	3	4	0	0	0	2	0	0	0	0
419	TRUE	Empty	uncharacterized protein Dmel_CG1092, isoform D [Drosophila melanogaster]	NP_649447.5	CG1092	47 kDa		unknown	5	5	2	0	3	4	0	0	0	0	0
420	TRUE	Empty	uncharacterized protein Dmel_CG30122, isoform C [Drosophila melanogaster]	NP_001163196.1 (+2)	CG30122	141 kDa		unknown	0	3	0	0	3	0	0	0	0	0	0
421	TRUE	Empty	REG, isoform B [Drosophila melanogaster]	NP_001259502.1	REG	28 kDa		unknown	3	4	0	0	3	0	0	0	0	0	0
422	TRUE	Empty	charged multivesicular body protein 1, isoform B [Drosophila melanogaster]	NP_001287108.1	Chmp1	22 kDa		unknown	0	0	0	0	3	3	0	0	0	2	3
423	TRUE	Empty	Cluster of secretory 24CD, isoform B [Drosophila melanogaster] (NP_001259917.1)	NP_001259917.1 [2]	Sec24CD	129 kDa	TRUE	unknown	0	0	0	0	0	0	5	2	0	0	0
424	TRUE	Empty	Cluster of uncharacterized protein Dmel_CG11596, isoform A [Drosophila melanogaster] (NP_569963.1)	NP_569963.1 [3]	CG11596	51 kDa	TRUE	unknown	0	0	0	0	8	8	0	0	0	0	0
425	TRUE	Empty	isocitrate dehydrogenase 3b, isoform B [Drosophila melanogaster]	NP_001163682.1	Idh3b	40 kDa		unknown	5	4	3	0	5	0	0	0	0	0	0
426	TRUE	Empty	smrter, isoform G [Drosophila melanogaster]	NP_001259491.1 (+1)	Smr	380 kDa		unknown	0	6	0	0	4	2	0	0	0	0	0
427	TRUE	Empty	aconitase, isoform F [Drosophila melanogaster]	NP_001286119.1	Acon	85 kDa	TRUE	unknown	0	0	0	0	6	0	5	0	0	0	0
428	TRUE	Empty	Ugt58Fa, isoform B [Drosophila melanogaster]	NP_001286734.1	Ugt58Fa	59 kDa		unknown	2	3	0	0	2	2	0	0	0	0	0
429	TRUE	Empty	superoxide dismutase 1, isoform A [Drosophila melanogaster]	NP_476735.1	Sod1	16 kDa		unknown	0	0	0	0	0	0	4	0	0	3	0
430	TRUE	Empty	ubiquitin activating enzyme 1, isoform A [Drosophila melanogaster]	NP_477310.2	Uba1	131 kDa		unknown	0	0	0	0	0	0	8	2	0	0	0
431	TRUE	Empty	ubiquitin activating enzyme 5 [Drosophila melanogaster]	NP_572722.2	Uba5	44 kDa		unknown	0	0	0	0	0	0	0	0	0	7	7
432	TRUE	Empty	Methionyl-tRNA synthetase [Drosophila melanogaster]	NP_611382.1	MetRS	112 kDa		unknown	3	0	0	0	0	0	0	0	0	0	0
433	TRUE	Empty	uncharacterized protein Dmel_CG9629 [Drosophila melanogaster]	NP_649099.1	CG9629	58 kDa		unknown	0	4	0	0	6	0	2	0	0	0	0
434	TRUE	Empty	congested-like trachea, isoform D [Drosophila melanogaster]	NP_995616.1	colt	33 kDa	TRUE	unknown	3	6	2	0	0	0	0	0	0	0	0
435	TRUE	Empty	heat shock protein 22, isoform A [Drosophila melanogaster]	NP_001027115.1	Hsp22	20 kDa		unknown	0	4	0	0	0	0	0	0	0	4	0
436	TRUE	Empty	Secretion-associated Ras-related 1, isoform E [Drosophila melanogaster]	NP_996265.1	Sar1	22 kDa		unknown	0	0	0	0	0	0	4	0	0	0	0
437	TRUE	Empty	midline uncoordinated, isoform E [Drosophila melanogaster]	NP_001260195.1 (+1)	muc	53 kDa		unknown	0	0	0	0	0	0	0	0	0	2	2
438	TRUE	Empty	La autoantigen-like [Drosophila melanogaster]	NP_477014.1	La	45 kDa		unknown	3	2	0	0	4	0	0	0	0	0	0
439	TRUE	Empty	translocator protein [Drosophila melanogaster]	NP_608531.1	Tspo	20 kDa		unknown	3	3	4	0	0	0	0	0	0	0	0
440	TRUE	Empty	ajuba LIM protein, isoform D [Drosophila melanogaster]	NP_001188587.1 (+2)	jub	77 kDa		unknown	0	0	0	0	0	0	0	3	0	0	0
441	TRUE	Empty	reduction in Cnn dots 2 [Drosophila melanogaster]	NP_649244.3	Rcd2	50 kDa		unknown	0	0	0	2	0	0	3	0	0	0	0
442	TRUE	Empty	GRIP and coiled-coil domain containing 185 kDa [Drosophila melanogaster]	NP_001097755.1	GCC185	130 kDa		unknown	0	0	0	0	0	0	0	0	0	4	4
443	TRUE	Empty	spase 25-subunit, isoform C [Drosophila melanogaster]	NP_001285125.1	Spase25	22 kDa		unknown	0	0	0	3	8	5	0	0	0	0	0
444	TRUE	Empty	uncharacterized protein Dmel_CG15602, isoform B [Drosophila melanogaster]	NP_001285298.1	CG15602	39 kDa		unknown	0	0	0	0	5	4	0	3	0	0	0
445	TRUE	Empty	glass bottom boat, isoform B [Drosophila melanogaster]	NP_001286786.1	gbb	52 kDa		unknown	2	7	2	0	0	0	0	0	0	0	0
446	TRUE	Empty	aldolase, isoform M [Drosophila melanogaster]	NP_001287541.1	Ald	39 kDa		unknown	0	0	0	0	0	0	10	0	0	0	0
447	TRUE	Empty	small ribonucleoprotein particle protein SmE [Drosophila melanogaster]	NP_609162.1	SmE	11 kDa		unknown	0	0	0	0	4	2	0	0	0	5	2
448	TRUE	Empty	uncharacterized protein Dmel_CG4554 [Drosophila melanogaster]	NP_611676.1	CG4554	312 kDa		unknown	2	3	3	0	0	0	0	0	0	0	0
449	TRUE	Empty	splicing factor 3b subunit 3, isoform A [Drosophila melanogaster]	NP_728546.1	Sf3b3	137 kDa		unknown	0	2	0	0	7	0	0	0	0	2	0
450	TRUE	Empty	P58IPK [Drosophila melanogaster]	NP_649916.1	P58IPK	57 kDa		unknown	0	0	0	2	0	0	0	0	0	2	5
451	TRUE	Empty	uncharacterized protein Dmel_CG30159, isoform C [Drosophila melanogaster]	NP_001163069.1	CG30159	28 kDa		unknown	0	2	0	0	0	0	0	0	0	0	0
452	TRUE	Empty	uncharacterized protein Dmel_CG15784, isoform B [Drosophila melanogaster]	NP_001284891.1	CG15784	62 kDa		unknown	3	8	0	0	0	0	0	0	0	0	0
453	TRUE	Empty	fatty acid synthase 1, isoform C [Drosophila melanogaster]	NP_001137778.2 (+1)	FASN1	278 kDa		unknown	2	4	2	0	0	0	0	0	0	0	0
454	TRUE	Empty	lethal (1) G0156, isoform D [Drosophila melanogaster]	NP_001259705.1 (+1)	l(1)G0156	41 kDa	TRUE	unknown	4	0	0	0	9	0	4	0	0	0	0
455	TRUE	Empty	Microtubule-associated protein 205, isoform C [Drosophila melanogaster]	NP_001263154.1 (+2)	Map205	118 kDa		unknown	4	5	2	0	0	0	0	0	0	0	0
456	TRUE	Empty	uncharacterized protein Dmel_CG11284, isoform E [Drosophila melanogaster]	NP_001285023.1	CG11284	29 kDa		unknown	0	0	0	0	0	3	0	0	0	4	2
457	TRUE	Empty	nop5 [Drosophila melanogaster]	NP_477412.1	nop5	57 kDa		unknown	3	4	3	0	0	0	0	0	0	0	0
458	TRUE	Empty	Rab39, isoform B [Drosophila melanogaster]	NP_001245568.1	Rab39	25 kDa	TRUE	unknown	0	0	4	4	8	8	0	0	0	0	0
459	TRUE	Empty	uncharacterized protein Dmel_CG2852, isoform D [Drosophila melanogaster]	NP_726217.2	CG2852	22 kDa		unknown	0	0	0	0	0	0	3	3	0	0	0
460	TRUE	Empty	pretaporter, isoform C [Drosophila melanogaster]	NP_001188584.1 (+1)	prtp	47 kDa		unknown	0	0	0	0	2	0	0	2	0	2	2
461	TRUE	Empty	U2A [Drosophila melanogaster]	NP_610315.1	U2A	30 kDa		unknown	0	0	0	0	0	0	0	0	0	0	4
462	TRUE	Empty	dynein heavy chain 64C, isoform D [Drosophila melanogaster]	NP_001261427.1 (+7)	Dhc64C	531 kDa		unknown	2	0	0	0	0	0	0	0	0	0	0
463	TRUE	Empty	small ribonucleoprotein particle protein SmD2 [Drosophila melanogaster]	NP_649645.1	SmD2	14 kDa		unknown	0	0	0	0	0	3	0	0	0	0	0
464	TRUE	Empty	uncharacterized protein Dmel_CG9016, isoform B [Drosophila melanogaster]	NP_723127.1	CG9016	9 kDa		unknown	0	0	0	0	0	0	0	3	0	0	0
465	TRUE	Empty	Cluster of isocitrate dehydrogenase, isoform C [Drosophila melanogaster] (NP_652044.1)	NP_652044.1 [2]	Idh	53 kDa	TRUE	unknown	0	0	0	0	0	0	7	0	0	0	0
466	TRUE	Empty	uncharacterized protein Dmel_CG10737, isoform E [Drosophila melanogaster]	NP_001014538.1 (+1)	CG10737	98 kDa		unknown	2	6	4	0	0	0	0	0	0	0	0
467	TRUE	Empty	RHAU helicase, isoform B [Drosophila melanogaster]	NP_001260639.1	Rhau	108 kDa		unknown	0	4	0	0	0	0	0	0	0	0	0
468	TRUE	Empty	uncharacterized protein Dmel_CG7430, isoform B [Drosophila melanogaster]	NP_001262000.1	CG7430	53 kDa		unknown	0	0	0	0	12	0	2	0	0	0	0
469	TRUE	Empty	Arginyl-tRNA synthetase [Drosophila melanogaster]	NP_573081.1	ArgRS	76 kDa		unknown	3	2	0	2	0	0	0	0	0	5	0
470	TRUE	Empty	uncharacterized protein Dmel_CG10417, isoform B [Drosophila melanogaster]	NP_724410.1	CG10417	72 kDa		unknown	3	4	5	0	0	0	0	0	0	0	0
471	TRUE	Empty	histone acetyltransferase 1, isoform B [Drosophila melanogaster]	NP_731006.1	Hat1	48 kDa		unknown	4	5	0	0	0	0	0	0	0	0	0
472	TRUE	Empty	glorund, isoform B [Drosophila melanogaster]	NP_731639.1	glo	61 kDa		unknown	0	3	0	0	5	0	2	0	0	0	0
473	TRUE	Empty	trailer hitch, isoform C [Drosophila melanogaster]	NP_001261770.1 (+3)	tral	70 kDa		unknown	0	2	0	0	2	0	0	0	0	0	2
474	TRUE	Empty	karyopherin beta 3, isoform B [Drosophila melanogaster]	NP_001262259.1	Karybeta3	124 kDa		unknown	0	0	2	0	0	0	0	0	0	0	0
475	TRUE	Empty	glucosidase 2 beta subunit, isoform B [Drosophila melanogaster]	NP_001246063.1	GCS2beta	62 kDa		unknown	0	0	0	0	0	0	2	0	0	2	0
476	TRUE	Empty	Cluster of Eb1, isoform G [Drosophila melanogaster] (NP_001260734.1)	NP_001260734.1 [3]	Eb1	33 kDa	TRUE	unknown	0	4	0	0	2	0	0	0	0	2	0
477	TRUE	Empty	Cluster of glycogen phosphorylase, isoform B [Drosophila melanogaster] (NP_001027219.1)	NP_001027219.1 [2]	GlyP	97 kDa	TRUE	unknown	0	0	0	0	0	0	8	2	0	0	0
478	TRUE	Empty	Cluster of Dicer-2, isoform A [Drosophila melanogaster] (NP_523778.2)	NP_523778.2 [2]	Dcr-2	198 kDa	TRUE	unknown	0	0	0	0	0	0	0	0	0	0	9
479	TRUE	Empty	uncharacterized protein Dmel_CG2918, isoform B [Drosophila melanogaster]	NP_001162645.1	CG2918	103 kDa		unknown	0	0	0	0	0	0	9	2	0	0	0
480	TRUE	Empty	oligosaccharide transferase delta subunit, isoform B [Drosophila melanogaster]	NP_001286549.1 (+1)	OstDelta	69 kDa		unknown	2	0	0	0	0	0	3	0	0	5	0
481	TRUE	Empty	uncharacterized protein Dmel_CG7461, isoform C [Drosophila melanogaster]	NP_001286611.1	CG7461	68 kDa		unknown	0	0	0	0	8	0	3	0	0	0	0
482	TRUE	Empty	single stranded-binding protein c31A [Drosophila melanogaster]	NP_477136.1	Ssb-c31a	12 kDa		unknown	0	0	0	5	0	0	0	0	8	0	0
483	TRUE	Empty	uncharacterized protein Dmel_CG3566, isoform B [Drosophila melanogaster]	NP_572304.5 (+1)	CG3566	13 kDa		unknown	0	3	3	0	0	0	0	0	0	2	0
484	TRUE	Empty	eukaryotic translation initiation factor 3 subunit k [Drosophila melanogaster]	NP_611604.1	eIF3k	26 kDa		unknown	0	0	0	4	0	2	0	0	0	0	0
485	TRUE	Empty	Ubiquinol-cytochrome c reductase core protein 1, isoform A [Drosophila melanogaster]	NP_731954.1	UQCR-C1	52 kDa		unknown	0	0	0	0	0	0	6	2	0	0	2
486	TRUE	Empty	DEAH-box helicase 15, isoform B [Drosophila melanogaster]	NP_001260766.1	Dhx15	83 kDa		unknown	0	0	0	0	3	0	0	0	0	0	0
487	TRUE	Empty	fimbrin, isoform A [Drosophila melanogaster]	NP_523385.1 (+2)	Fim	72 kDa		unknown	0	0	0	0	0	0	2	0	0	2	2
488	TRUE	Empty	Sec61 alpha subunit, isoform B [Drosophila melanogaster]	NP_001285674.1	Sec61alpha	52 kDa		unknown	5	3	0	0	0	0	0	0	0	0	0
489	TRUE	Empty	uncharacterized protein Dmel_CG3626 [Drosophila melanogaster]	NP_572162.2	CG3626	106 kDa		unknown	2	3	0	0	0	0	0	0	0	0	0
490	TRUE	Empty	schlank, isoform A [Drosophila melanogaster]	NP_727075.1	schlank	46 kDa		unknown	3	0	0	0	0	0	0	0	0	0	0
491	TRUE	Empty	nucleoporin 98-96kD, isoform D [Drosophila melanogaster]	NP_001262885.1	Nup98-96	210 kDa		unknown	0	0	0	0	2	0	0	0	0	0	0
492	TRUE	Empty	vig2, isoform D [Drosophila melanogaster]	NP_001097913.1	vig2	45 kDa		unknown	2	2	0	0	0	0	0	0	0	0	0
493	TRUE	Empty	Cluster of uncharacterized protein Dmel_CG32165, isoform C [Drosophila melanogaster] (NP_001287084.1)	NP_001287084.1 [4]	CG32165	119 kDa	TRUE	unknown	5	0	2	0	0	0	0	0	0	0	0
494	TRUE	Empty	small glutamine-rich tetratricopeptide containing protein, isoform B [Drosophila melanogaster]	NP_001246058.1	Sgt	36 kDa		unknown	3	3	0	0	0	0	0	0	0	0	0
495	TRUE	Empty	mini spindles, isoform F [Drosophila melanogaster]	NP_001247131.1 (+1)	msps	227 kDa		unknown	4	2	2	0	0	0	0	0	0	0	0
496	TRUE	Empty	uncharacterized protein Dmel_CG6701, isoform E [Drosophila melanogaster]	NP_001286400.1	CG6701	151 kDa		unknown	4	5	0	0	0	0	0	0	0	0	0
497	TRUE	Empty	flightless I [Drosophila melanogaster]	NP_525097.1	fliI	144 kDa		unknown	0	0	0	0	0	0	0	0	0	4	3
498	TRUE	Empty	regulatory particle triple-A ATPase 4 [Drosophila melanogaster]	NP_572308.3	Rpt4	45 kDa	TRUE	unknown	0	4	0	0	2	0	0	0	0	0	0
499	TRUE	Empty	uncharacterized protein Dmel_CG3008 [Drosophila melanogaster]	NP_608871.1	CG3008	69 kDa		unknown	2	2	0	0	0	0	0	0	0	0	0
500	TRUE	Empty	vacuolar protein sorting 4, isoform B [Drosophila melanogaster]	NP_001285396.1	Vps4	50 kDa		unknown	0	0	0	0	3	0	0	0	0	0	0
501	TRUE	Empty	uncharacterized protein Dmel_CG11444, isoform B [Drosophila melanogaster]	NP_001284863.1	CG11444	23 kDa		unknown	0	0	0	0	0	0	0	2	0	0	0
502	TRUE	Empty	decondensation factor 31, isoform F [Drosophila melanogaster]	NP_001027388.1	Df31	19 kDa		unknown	0	0	0	0	0	0	7	2	0	0	0
503	TRUE	Empty	flotillin 2, isoform G [Drosophila melanogaster]	NP_001162758.1 (+5)	Flo2	38 kDa		unknown	0	0	0	0	0	0	0	0	0	4	5
504	TRUE	Empty	glycoprotein 210 kDa, isoform B [Drosophila melanogaster]	NP_001260714.1	Gp210	210 kDa		unknown	0	0	0	0	3	0	3	0	0	0	0
505	TRUE	Empty	uncharacterized protein Dmel_CG8578, isoform C [Drosophila melanogaster]	NP_001285303.1	CG8578	45 kDa		unknown	0	0	0	0	0	0	0	0	0	2	6
506	TRUE	Empty	uncharacterized protein Dmel_CG11007, isoform B [Drosophila melanogaster]	NP_001286617.1	CG11007	31 kDa		unknown	3	3	2	0	0	0	0	0	0	0	0
507	TRUE	Empty	mitochondrial ribosomal protein L12 [Drosophila melanogaster]	NP_524742.1	mRpL12	20 kDa		unknown	2	3	3	0	0	0	0	0	0	0	0
508	TRUE	Empty	nesthocker [Drosophila melanogaster]	NP_648588.1	nst	61 kDa		unknown	0	0	0	0	0	0	0	0	0	6	3
509	TRUE	Empty	cullin 3, isoform F [Drosophila melanogaster]	NP_723909.2	Cul3	107 kDa		unknown	0	5	0	0	0	0	0	0	0	0	0
510	TRUE	Empty	C-terminal binding protein, isoform D [Drosophila melanogaster]	NP_731764.1	CtBP	42 kDa		unknown	0	0	0	0	0	0	0	0	0	3	4
511	TRUE	Empty	uncharacterized protein Dmel_CG7834, isoform B [Drosophila melanogaster]	NP_733307.1	CG7834	27 kDa		unknown	0	0	0	0	4	0	0	0	0	0	0
512	TRUE	Empty	glycogen synthase, isoform A [Drosophila melanogaster]	NP_731967.2	GlyS	82 kDa		unknown	0	2	0	4	0	0	0	0	0	0	0
513	TRUE	Empty	extended synaptotagmin-like protein 2, isoform A [Drosophila melanogaster]	NP_733010.1 (+1)	Esyt2	91 kDa		unknown	0	4	0	0	0	0	2	0	0	0	0
514	TRUE	Empty	ribosomal protein S15Aa, isoform F [Drosophila melanogaster]	NP_001162738.1	RpS15Aa	15 kDa		unknown	0	2	4	0	0	0	0	0	0	0	0
515	TRUE	Empty	meiotic recombination 11 [Drosophila melanogaster]	NP_523547.1	mre11	69 kDa		unknown	0	0	0	0	0	0	0	0	0	3	2
516	TRUE	Empty	shrub [Drosophila melanogaster]	NP_610462.3	shrb	25 kDa		unknown	0	0	0	0	0	0	0	0	0	2	0
517	TRUE	Empty	translocase of inner mitochondrial membrane 23 [Drosophila melanogaster]	NP_001015387.1	Tim23	22 kDa		unknown	2	4	0	0	0	0	0	0	0	0	0
518	TRUE	Empty	reptin, isoform C [Drosophila melanogaster]	NP_001287113.1	rept	54 kDa		unknown	2	3	0	0	0	0	0	0	0	0	0
519	TRUE	Empty	uncharacterized protein Dmel_CG5903, isoform C [Drosophila melanogaster]	NP_001303436.1	CG5903	24 kDa		unknown	0	2	0	0	0	0	0	0	0	0	0
520	TRUE	Empty	P32 [Drosophila melanogaster]	NP_611243.1	P32	29 kDa		unknown	0	0	0	0	0	0	0	0	0	2	0
521	TRUE	Empty	Cluster of pasilla, isoform M [Drosophila melanogaster] (NP_001189202.1)	NP_001189202.1 [4]	ps	57 kDa	TRUE	unknown	0	0	0	0	0	0	0	0	0	2	3
522	TRUE	Empty	Cluster of Sh3beta, isoform E [Drosophila melanogaster] (NP_001189057.1)	NP_001189057.1 [2]	Sh3beta	54 kDa	TRUE	unknown	0	0	0	2	0	0	0	0	0	0	0
523	TRUE	Empty	nucleosome remodeling factor - 38kD, isoform B [Drosophila melanogaster]	NP_001137758.1 (+2)	Nurf-38	33 kDa		unknown	0	0	0	0	0	0	6	0	0	0	0
524	TRUE	Empty	ferritin 1 heavy chain homologue, isoform G [Drosophila melanogaster]	NP_001247367.1 (+1)	Fer1HCH	28 kDa		unknown	0	0	0	0	0	4	0	0	0	2	0
525	TRUE	Empty	Seryl-tRNA synthetase, isoform B [Drosophila melanogaster]	NP_001259982.1	SerRS	56 kDa		unknown	0	3	0	0	0	0	0	0	0	0	0
526	TRUE	Empty	uncharacterized protein Dmel_CG13117, isoform B [Drosophila melanogaster]	NP_001260298.1	CG13117	12 kDa		unknown	0	0	0	0	0	0	0	0	5	0	0
527	TRUE	Empty	lethal (3) 72Ab [Drosophila melanogaster]	NP_648818.3	l(3)72Ab	245 kDa		unknown	0	0	0	0	5	0	0	0	0	0	0
528	TRUE	Empty	glutamate oxaloacetate transaminase 2, isoform A [Drosophila melanogaster]	NP_722744.1 (+1)	Got2	47 kDa		unknown	0	0	0	0	5	0	0	0	0	0	0
529	TRUE	Empty	uncharacterized protein Dmel_CG31694 [Drosophila melanogaster]	NP_722858.1	CG31694	47 kDa		unknown	2	6	0	0	0	0	0	0	0	0	0
530	TRUE	Empty	vacuolar H[+]-ATPase 26kD subunit, isoform C [Drosophila melanogaster]	NP_001287182.1	Vha26	26 kDa		unknown	0	0	0	2	0	0	4	0	0	3	0
531	TRUE	Empty	uncharacterized protein Dmel_CG6178 [Drosophila melanogaster]	NP_651221.1	CG6178	60 kDa		unknown	0	0	0	0	4	2	0	0	0	0	0
532	TRUE	Empty	Dis3 like 3'-5' exoribonuclease 2, isoform C [Drosophila melanogaster]	NP_728490.1	Dis3l2	118 kDa		unknown	2	2	0	0	0	0	0	0	0	0	0
533	TRUE	Empty	structural maintenance of chromosomes 2 [Drosophila melanogaster]	NP_610995.1	SMC2	134 kDa		unknown	2	2	0	0	0	0	0	0	0	0	0
534	TRUE	Empty	Trap1, isoform B [Drosophila melanogaster]	NP_001260726.1	Trap1	78 kDa		unknown	0	0	0	0	5	0	3	0	0	0	0
535	TRUE	Empty	bicoid stability factor [Drosophila melanogaster]	NP_523596.2	bsf	157 kDa		unknown	2	2	0	0	0	0	0	0	0	0	0
536	TRUE	Empty	uncharacterized protein Dmel_CG8778 [Drosophila melanogaster]	NP_610805.1	CG8778	32 kDa		unknown	0	0	0	0	3	2	0	0	0	0	0
537	TRUE	Empty	pendulin [Drosophila melanogaster]	NP_477041.1	Pen	58 kDa		unknown	0	2	0	0	0	0	0	0	0	0	0
538	TRUE	Empty	translocase of outer membrane 20, isoform B [Drosophila melanogaster]	NP_001262085.1	Tom20	19 kDa		unknown	3	3	0	0	0	0	0	0	0	0	0
539	TRUE	Empty	eukaryotic translation initiation factor 4E1, isoform I [Drosophila melanogaster]	NP_001261627.1	eIF4E1	29 kDa		unknown	0	0	0	0	2	0	0	0	0	0	0
540	TRUE	Empty	Cluster of uncharacterized protein Dmel_CG32549, isoform E [Drosophila melanogaster] (NP_728162.1)	NP_728162.1 [3]	CG32549	72 kDa	TRUE	unknown	0	2	0	0	0	0	0	0	0	0	0
541	TRUE	Empty	Cluster of IGF-II mRNA-binding protein, isoform K [Drosophila melanogaster] (NP_001036268.2)	NP_001036268.2 [2]	Imp	69 kDa	TRUE	unknown	0	2	0	3	0	0	0	0	0	0	0
542	TRUE	Empty	Cluster of vacuolar H[+] ATPase 100kD subunit 1, isoform C [Drosophila melanogaster] (NP_733270.1)	NP_733270.1 [3]	Vha100-1	97 kDa	TRUE	unknown	0	0	0	0	0	0	0	0	0	5	0
543	TRUE	Empty	annexin B10, isoform B [Drosophila melanogaster]	NP_001162804.1	AnxB10	36 kDa		unknown	0	0	0	0	0	0	6	0	0	0	0
544	TRUE	Empty	replication protein A2, isoform B [Drosophila melanogaster]	NP_001260652.1	RPA2	26 kDa		unknown	0	0	0	0	0	0	0	0	0	4	2
545	TRUE	Empty	histone H2A variant, isoform B [Drosophila melanogaster]	NP_001262997.1	His2Av	15 kDa	TRUE	unknown	0	0	0	0	0	0	0	0	0	13	8
546	TRUE	Empty	uncharacterized protein Dmel_CG9281, isoform D [Drosophila melanogaster]	NP_001285284.1	CG9281	70 kDa		unknown	2	3	0	0	0	0	0	0	0	0	0
547	TRUE	Empty	lace, isoform B [Drosophila melanogaster]	NP_001285957.1	lace	66 kDa		unknown	4	3	0	0	0	0	0	0	0	0	0
548	TRUE	Empty	glutamate dehydrogenase, isoform A [Drosophila melanogaster]	NP_524470.4 (+1)	Gdh	63 kDa		unknown	0	0	0	0	6	0	0	0	0	0	0
549	TRUE	Empty	arginase [Drosophila melanogaster]	NP_524875.1	arg	39 kDa		unknown	3	0	0	0	4	0	0	0	0	0	0
550	TRUE	Empty	NADH dehydrogenase (ubiquinone) 75 kDa subunit, isoform B [Drosophila melanogaster]	NP_727255.1	ND-75	79 kDa		unknown	0	0	0	0	3	0	0	0	0	0	0
551	TRUE	Empty	uncharacterized protein Dmel_CG3164, isoform D [Drosophila melanogaster]	NP_001033865.1	CG3164	78 kDa	TRUE	unknown	0	0	0	0	0	0	5	0	0	0	0
552	TRUE	Empty	prefoldin 5, isoform B [Drosophila melanogaster]	NP_001163688.1	Pfdn5	19 kDa		unknown	4	0	0	0	0	0	0	0	0	0	0
553	TRUE	Empty	Glutamyl-prolyl-tRNA synthetase, isoform A [Drosophila melanogaster]	NP_524471.2	GluProRS	189 kDa		unknown	0	0	3	0	0	0	0	0	0	0	0
554	TRUE	Empty	uncharacterized protein Dmel_CG5110, isoform B [Drosophila melanogaster]	NP_001246062.1	CG5110	14 kDa		unknown	0	0	0	0	0	0	3	0	0	0	0
555	TRUE	Empty	uncharacterized protein Dmel_CG6404, isoform A [Drosophila melanogaster]	NP_729634.1	CG6404	49 kDa		unknown	2	0	2	0	0	0	0	0	0	0	0
556	TRUE	Empty	regulatory particle triple-A ATPase 2, isoform B [Drosophila melanogaster]	NP_001287493.1	Rpt2	49 kDa		unknown	2	2	0	2	2	0	0	0	0	0	0
557	TRUE	Empty	uncharacterized protein Dmel_CG15098 [Drosophila melanogaster]	NP_611379.2	CG15098	21 kDa		unknown	0	0	0	0	0	0	5	5	0	0	0
558	TRUE	Empty	regulatory particle non-ATPase 7 [Drosophila melanogaster]	NP_651048.1	Rpn7	45 kDa		unknown	0	3	0	0	2	0	0	0	0	0	0
559	TRUE	Empty	protein associated with topo II related - 1, isoform B [Drosophila melanogaster]	NP_001287369.1	Patr-1	108 kDa		unknown	0	0	0	0	0	0	0	0	0	2	0
560	TRUE	Empty	uncharacterized protein Dmel_CG7639 [Drosophila melanogaster]	NP_995838.1	CG7639	49 kDa		unknown	2	0	0	0	0	0	0	0	0	0	2
561	TRUE	Empty	enhancer of bithorax, isoform I [Drosophila melanogaster]	NP_001261189.1 (+2)	E(bx)	301 kDa		unknown	0	0	0	0	2	0	0	2	0	0	0
562	TRUE	Empty	Cluster of vacuolar H[+] ATPase 100kD subunit 2, isoform A [Drosophila melanogaster] (NP_732337.1)	NP_732337.1 [2]	Vha100-2	95 kDa	TRUE	unknown	0	0	0	0	0	0	0	0	0	7	0
563	TRUE	Empty	Cluster of histone H2A [Drosophila melanogaster] (NP_001027386.1)	NP_001027386.1 [2]	His2A:CG33865	13 kDa	TRUE	unknown	0	0	0	0	0	0	0	0	0	12	8
564	TRUE	Empty	Cluster of uncoordinated 115a, isoform B [Drosophila melanogaster] (NP_001163573.1)	NP_001163573.1 [11]	Unc-115a	94 kDa	TRUE	unknown	0	0	0	0	0	0	0	0	0	2	4
565	TRUE	Empty	protein phosphatase 2A at 29B, isoform D [Drosophila melanogaster]	NP_001245944.1 (+1)	Pp2A-29B	72 kDa		unknown	2	5	0	0	0	0	0	0	0	0	0
566	TRUE	Empty	Etl1 [Drosophila melanogaster]	NP_609320.2	Etl1	95 kDa		unknown	0	5	0	0	0	0	0	0	0	0	0
567	TRUE	Empty	uncharacterized protein Dmel_CG14715 [Drosophila melanogaster]	NP_650101.1	CG14715	15 kDa		unknown	0	0	0	3	0	0	6	0	0	0	0
568	TRUE	Empty	common Dpr-interacting protein [Drosophila melanogaster]	NP_650951.1	cDIP	62 kDa		unknown	0	0	0	0	3	2	0	0	0	2	0
569	TRUE	Empty	pontin [Drosophila melanogaster]	NP_652608.1	pont	50 kDa		unknown	2	3	0	0	0	0	0	0	0	0	0
570	TRUE	Empty	nucleostemin 1 [Drosophila melanogaster]	NP_732199.2	Ns1	66 kDa		unknown	2	4	0	0	0	0	0	0	0	0	0
571	TRUE	Empty	withered, isoform D [Drosophila melanogaster]	NP_001163112.1 (+1)	whd	90 kDa		unknown	0	3	2	0	0	0	0	0	0	0	0
572	TRUE	Empty	uncharacterized protein Dmel_CG12163, isoform A [Drosophila melanogaster]	NP_730901.1	CG12163	69 kDa		unknown	0	2	3	0	0	0	0	0	0	0	0
573	TRUE	Empty	sans fille [Drosophila melanogaster]	NP_511045.1	snf	25 kDa		unknown	0	0	0	0	2	0	0	0	0	2	0
574	TRUE	Empty	uncharacterized protein Dmel_CG6617 [Drosophila melanogaster]	NP_573315.1	CG6617	26 kDa		unknown	0	2	0	0	0	2	0	0	0	0	0
575	TRUE	Empty	lodestar [Drosophila melanogaster]	NP_524850.2	lds	118 kDa		unknown	3	3	0	0	0	0	0	0	0	0	0
576	TRUE	Empty	mrityu, isoform E [Drosophila melanogaster]	NP_001286883.1 (+1)	mri	48 kDa		unknown	0	0	0	0	0	0	0	0	0	0	3
577	TRUE	Empty	proteome of centrioles 1, isoform A [Drosophila melanogaster]	NP_648640.1	Poc1	43 kDa		unknown	0	0	0	0	0	0	0	0	0	3	4
578	TRUE	Empty	cytochrome c oxidase subunit 4, isoform D [Drosophila melanogaster]	NP_001260613.1	COX4	21 kDa		unknown	0	0	0	0	2	0	0	0	0	0	0
579	TRUE	Empty	merry-go-round [Drosophila melanogaster]	NP_650067.1	mgr	22 kDa		unknown	0	0	2	0	0	0	0	0	0	0	0
580	TRUE	Empty	alpha actinin, isoform I [Drosophila melanogaster]	NP_001188533.1 (+3)	Actn	104 kDa		unknown	0	0	0	0	0	0	0	4	0	0	0
581	TRUE	Empty	uncharacterized protein Dmel_CG11123 [Drosophila melanogaster]	NP_610276.1	CG11123	76 kDa		unknown	2	2	0	0	0	0	0	0	0	0	0
582	TRUE	Empty	tsunagi [Drosophila melanogaster]	NP_610454.2	tsu	19 kDa		unknown	0	0	0	0	2	0	0	0	0	0	0
583	TRUE	Empty	Pabp2, isoform B [Drosophila melanogaster]	NP_724648.1	Pabp2	25 kDa		unknown	0	2	0	2	0	0	0	0	0	0	0
584	TRUE	Empty	uncharacterized protein Dmel_CG7382 [Drosophila melanogaster]	NP_608929.1	CG7382	27 kDa		unknown	0	0	2	0	0	0	0	0	0	0	0
585	TRUE	Empty	small nuclear ribonucleoprotein G, isoform B [Drosophila melanogaster]	NP_001138209.1	SNRPG	9 kDa		unknown	0	0	0	0	0	0	0	0	0	3	0
586	TRUE	Empty	uncharacterized protein Dmel_CG42784, isoform F [Drosophila melanogaster]	NP_001188798.2	CG42784	104 kDa		unknown	0	0	0	0	0	0	0	0	0	0	4
587	TRUE	Empty	knockdown, isoform B [Drosophila melanogaster]	NP_727091.1	kdn	58 kDa		unknown	0	0	0	0	3	0	4	0	0	0	0
588	TRUE	Empty	smallminded, isoform C [Drosophila melanogaster]	NP_001163371.1 (+2)	smid	104 kDa	TRUE	unknown	2	0	3	0	0	0	0	0	0	0	0
589	TRUE	Empty	uncharacterized protein Dmel_CG13887, isoform E [Drosophila melanogaster]	NP_001286891.1	CG13887	26 kDa		unknown	2	3	0	0	0	0	0	0	0	0	0
590	TRUE	Empty	licorne [Drosophila melanogaster]	NP_477162.1	lic	38 kDa		unknown	3	3	0	0	0	0	0	0	0	0	0
591	TRUE	Empty	pastrel, isoform G [Drosophila melanogaster]	NP_648110.2 (+1)	pst	75 kDa		unknown	3	3	0	0	0	0	0	0	0	0	0
592	TRUE	Empty	Alanyl-tRNA synthetase, isoform B [Drosophila melanogaster]	NP_995656.1	AlaRS	108 kDa		unknown	0	0	0	0	0	0	4	0	0	0	0
593	TRUE	Empty	uncharacterized protein Dmel_CG10576, isoform D [Drosophila melanogaster]	NP_001286949.1	CG10576	43 kDa		unknown	0	0	0	0	0	0	4	0	0	0	0
594	TRUE	Empty	dre4, isoform A [Drosophila melanogaster]	NP_476610.2	dre4	128 kDa		unknown	0	0	0	2	0	0	0	0	0	0	0
595	TRUE	Empty	uncharacterized protein Dmel_CG14695 [Drosophila melanogaster]	NP_650032.1	CG14695	34 kDa		unknown	2	3	0	0	0	0	0	0	0	0	0
596	TRUE	Empty	glutamate carrier 1, isoform B [Drosophila melanogaster]	NP_001262490.1	GC1	35 kDa		unknown	2	3	0	0	0	0	0	0	0	0	0
597	TRUE	Empty	uncharacterized protein Dmel_CG8414 [Drosophila melanogaster]	NP_611084.2	CG8414	111 kDa		unknown	0	2	2	0	0	0	0	0	0	0	0
598	TRUE	Empty	Rab2, isoform B [Drosophila melanogaster]	NP_001260732.1	Rab2	24 kDa		unknown	0	0	0	0	0	2	2	0	0	0	0
599	TRUE	Empty	nucleostemin 2 [Drosophila melanogaster]	NP_611232.1	Ns2	77 kDa		unknown	0	3	2	0	0	0	0	0	0	0	0
600	TRUE	Empty	cytochrome c oxidase subunit 5B, isoform B [Drosophila melanogaster]	NP_001285678.1	COX5B	14 kDa		unknown	0	0	0	0	0	0	0	0	0	0	3
601	TRUE	Empty	heterogeneous nuclear ribonucleoprotein K, isoform F [Drosophila melanogaster]	NP_001261102.1 (+1)	HnRNP-K	50 kDa		unknown	0	0	0	0	0	0	0	0	0	2	0
602	TRUE	Empty	uncharacterized protein Dmel_CG4679 [Drosophila melanogaster]	NP_610854.1	CG4679	74 kDa		unknown	0	2	0	0	0	0	0	0	0	0	0
603	TRUE	Empty	tudor staphylococcal nuclease, isoform B [Drosophila melanogaster]	NP_001261195.1	Tudor-SN	103 kDa		unknown	0	0	0	0	0	0	2	0	0	0	0
604	TRUE	Empty	regulatory particle non-ATPase 5 [Drosophila melanogaster]	NP_649588.1	Rpn5	58 kDa		unknown	0	0	0	2	0	0	0	0	0	0	0
605	TRUE	Empty	uncharacterized protein Dmel_CG12288 [Drosophila melanogaster]	NP_609822.1	CG12288	48 kDa		unknown	0	0	2	0	0	0	0	0	0	0	0
606	TRUE	Empty	Cluster of ADP ribosylation factor at 79F, isoform J [Drosophila melanogaster] (NP_001262225.1)	NP_001262225.1 [2]	Arf79F	21 kDa	TRUE	unknown	0	0	2	0	0	0	0	0	0	0	0
607	TRUE	Empty	Cluster of lethal (1) G0255, isoform A [Drosophila melanogaster] (NP_572339.1)	NP_572339.1 [2]	l(1)G0255	54 kDa	TRUE	unknown	0	0	0	0	4	0	0	0	0	0	0
608	TRUE	Empty	uncharacterized protein Dmel_CG7215, isoform B [Drosophila melanogaster]	NP_001163644.1	CG7215	15 kDa		unknown	2	3	0	0	0	0	0	0	0	0	0
609	TRUE	Empty	peroxisomal multifunctional enzyme type 2, isoform B [Drosophila melanogaster]	NP_001285318.1	Mfe2	64 kDa		unknown	0	0	0	0	0	0	3	0	0	0	0
610	TRUE	Empty	receptor mediated endocytosis 8, isoform B [Drosophila melanogaster]	NP_001286236.1 (+1)	Rme-8	272 kDa		unknown	0	0	0	0	0	4	0	0	0	0	0
611	TRUE	Empty	yippee interacting protein 2 [Drosophila melanogaster]	NP_523528.1	yip2	42 kDa		unknown	0	0	0	0	3	0	3	0	0	0	0
612	TRUE	Empty	regulatory particle triple-A ATPase 5 [Drosophila melanogaster]	NP_524464.1	Rpt5	48 kDa	TRUE	unknown	0	0	0	4	0	0	0	0	0	0	0
613	TRUE	Empty	uncharacterized protein Dmel_CG3542 [Drosophila melanogaster]	NP_608738.1	CG3542	91 kDa		unknown	0	0	0	5	0	0	0	0	0	0	0
614	TRUE	Empty	uncharacterized protein Dmel_CG12262 [Drosophila melanogaster]	NP_648149.1	CG12262	46 kDa		unknown	0	2	0	0	4	0	0	0	0	0	0
615	TRUE	Empty	uncharacterized protein Dmel_CG17768, isoform B [Drosophila melanogaster]	NP_001188778.1	CG17768	17 kDa		unknown	0	0	0	0	0	0	0	0	0	4	0
616	TRUE	Empty	uncharacterized protein Dmel_CG6084, isoform C [Drosophila melanogaster]	NP_001261716.1 (+3)	CG6084	40 kDa		unknown	0	0	0	0	0	0	4	0	0	0	0
617	TRUE	Empty	Lon protease, isoform A [Drosophila melanogaster]	NP_649133.1 (+1)	Lon	113 kDa		unknown	0	0	5	0	0	0	0	0	0	0	0
618	TRUE	Empty	blanks [Drosophila melanogaster]	NP_647966.1	blanks	36 kDa		unknown	0	0	0	0	0	0	0	0	0	2	3
619	TRUE	Empty	abstrakt [Drosophila melanogaster]	NP_524220.1	abs	69 kDa		unknown	0	0	0	0	2	0	0	0	0	0	0
620	TRUE	Empty	Calpain-B, isoform B [Drosophila melanogaster]	NP_001246706.1	CalpB	104 kDa		unknown	0	0	0	0	0	0	0	0	0	2	0
621	TRUE	Empty	prefoldin 2, isoform B [Drosophila melanogaster]	NP_001261696.1	Pfdn2	16 kDa		unknown	0	2	3	0	0	0	0	0	0	0	0
622	TRUE	Empty	peroxin 14 [Drosophila melanogaster]	NP_649253.1	Pex14	31 kDa		unknown	0	0	0	0	4	0	0	0	0	0	0
623	TRUE	Empty	coat protein (coatomer) epsilon [Drosophila melanogaster]	NP_609037.1	epsilonCOP	35 kDa		unknown	2	2	2	0	0	0	0	0	0	0	0
624	TRUE	Empty	uncharacterized protein Dmel_CG4598, isoform B [Drosophila melanogaster]	NP_001260304.1	CG4598	31 kDa		unknown	0	0	0	0	3	0	0	0	0	0	0
625	TRUE	Empty	uncharacterized protein Dmel_CG9911, isoform D [Drosophila melanogaster]	NP_727948.1 (+1)	CG9911	47 kDa		unknown	0	0	0	0	0	0	3	0	0	0	0
626	TRUE	Empty	spase 22/23-subunit, isoform B [Drosophila melanogaster]	NP_001247279.1	Spase22-23	20 kDa		unknown	0	0	0	2	3	2	0	0	0	0	0
627	TRUE	Empty	Ras-associated protein 2-like, isoform A [Drosophila melanogaster]	NP_477402.1	Rap2l	20 kDa		unknown	3	2	2	0	0	0	0	0	0	0	0
628	TRUE	Empty	rieske iron-sulfur protein, isoform E [Drosophila melanogaster]	NP_524748.2	RFeSP	25 kDa		unknown	0	2	0	0	0	0	0	0	0	0	0
629	TRUE	Empty	regulatory particle non-ATPase 10, isoform B [Drosophila melanogaster]	NP_001262168.1	Rpn10	43 kDa		unknown	0	0	0	2	0	0	0	0	0	0	0
630	TRUE	Empty	uncharacterized protein Dmel_CG9641, isoform A [Drosophila melanogaster]	NP_608731.1 (+1)	CG9641	60 kDa		unknown	0	0	0	2	0	0	0	0	0	0	0
631	TRUE	Empty	purity of essence, isoform B [Drosophila melanogaster]	NP_001260222.1	poe	591 kDa		unknown	0	2	0	0	0	0	0	0	0	0	0
632	TRUE	Empty	Cluster of Sterile20-like kinase, isoform F [Drosophila melanogaster] (NP_001137752.1)	NP_001137752.1 [3]	Slik	185 kDa	TRUE	unknown	0	2	0	0	0	0	0	0	0	0	0
633	TRUE	Empty	protein phosphatase V, isoform D [Drosophila melanogaster]	NP_001259274.1	PpV	35 kDa		unknown	2	4	0	0	0	0	0	0	0	0	0
634	TRUE	Empty	ribosomal protein S6 kinase, isoform B [Drosophila melanogaster]	NP_001261450.1	S6k	55 kDa		unknown	4	0	0	0	0	0	0	0	0	0	0
635	TRUE	Empty	uncharacterized protein Dmel_CG9853, isoform C [Drosophila melanogaster]	NP_001287156.1	CG9853	38 kDa		unknown	3	3	0	0	0	0	0	0	0	0	0
636	TRUE	Empty	Aac11 [Drosophila melanogaster]	NP_477454.1	Aac11	60 kDa		unknown	0	4	0	0	0	0	0	0	0	0	0
637	TRUE	Empty	serine palmitoyltransferase subunit I, isoform C [Drosophila melanogaster]	NP_725256.1	Spt-I	53 kDa		unknown	0	0	3	0	0	0	0	0	0	0	0
638	TRUE	Empty	uncharacterized protein Dmel_CG6543, isoform B [Drosophila melanogaster]	NP_725332.1	CG6543	32 kDa		unknown	0	0	0	0	5	0	0	0	0	0	0
639	TRUE	Empty	polo, isoform B [Drosophila melanogaster]	NP_001014592.1	polo	67 kDa		unknown	0	3	0	0	0	0	0	0	0	0	0
640	TRUE	Empty	polymerase (DNA-directed), delta interacting protein 2, isoform A [Drosophila melanogaster]	NP_649540.1 (+1)	POLDIP2	46 kDa		unknown	0	0	0	0	0	0	0	0	0	0	4
641	TRUE	Empty	catalase [Drosophila melanogaster]	NP_536731.1	Cat	57 kDa		unknown	0	0	0	0	2	0	2	0	0	0	0
642	TRUE	Empty	uncharacterized protein Dmel_CG5028, isoform B [Drosophila melanogaster]	NP_001097922.1 (+1)	CG5028	44 kDa		unknown	0	0	0	0	2	0	0	0	0	0	0
643	TRUE	Empty	uncharacterized protein Dmel_CG6891, isoform C [Drosophila melanogaster]	NP_001259689.1 (+1)	CG6891	17 kDa		unknown	0	0	0	2	0	0	2	0	0	0	0
644	TRUE	Empty	mitochondrial ribosomal protein S22 [Drosophila melanogaster]	NP_524537.1	mRpS22	46 kDa		unknown	2	2	0	0	0	0	0	0	0	0	0
645	TRUE	Empty	jupiter, isoform D [Drosophila melanogaster]	NP_731595.1 (+1)	Jupiter	20 kDa		unknown	0	0	0	0	0	0	0	0	0	3	2
646	TRUE	Empty	Gamma-tubulin ring protein 84, isoform E [Drosophila melanogaster]	NP_001162798.1 (+1)	Grip84	103 kDa		unknown	0	0	0	5	0	0	0	0	0	0	0
647	TRUE	Empty	phosphoglyceromutase, isoform B [Drosophila melanogaster]	NP_001034076.1	Pglym78	29 kDa		unknown	0	0	0	0	0	0	2	0	0	0	0
648	TRUE	Empty	KDEL receptor, isoform C [Drosophila melanogaster]	NP_723587.1	KdelR	24 kDa		unknown	2	2	0	0	0	0	0	0	0	0	0
649	TRUE	Empty	ergic53, isoform B [Drosophila melanogaster]	NP_788479.1	ergic53	58 kDa		unknown	0	0	0	0	0	0	2	0	0	0	0
650	TRUE	Empty	lethal (1) G0320, isoform B [Drosophila melanogaster]	NP_001285058.1	l(1)G0320	33 kDa		unknown	0	0	0	0	0	0	0	0	0	2	0
651	TRUE	Empty	uncharacterized protein Dmel_CG10413, isoform B [Drosophila melanogaster]	NP_001286048.1	CG10413	104 kDa		unknown	0	0	0	0	2	0	0	0	0	0	0
652	TRUE	Empty	Thioester-containing protein 4, isoform B [Drosophila melanogaster]	NP_001260589.1 (+3)	Tep4	166 kDa		unknown	0	2	0	0	2	0	0	0	0	0	0
653	TRUE	Empty	eater [Drosophila melanogaster]	NP_651533.3	eater	114 kDa		unknown	0	0	0	2	0	0	0	0	0	0	0
654	TRUE	Empty	proteasome alpha5 subunit, isoform B [Drosophila melanogaster]	NP_477202.2	Prosalpha5	27 kDa		unknown	0	2	0	0	0	0	0	0	0	0	0
655	TRUE	Empty	glutathione S transferase T4 [Drosophila melanogaster]	NP_572886.2	GstT4	28 kDa		unknown	0	0	0	0	3	0	0	0	0	0	0
656	TRUE	Empty	DNA replication-related element factor, isoform B [Drosophila melanogaster]	NP_001260311.1	Dref	81 kDa		unknown	0	3	0	0	0	0	0	0	0	0	0
657	TRUE	Empty	Gamma-tubulin ring protein 91 [Drosophila melanogaster]	NP_524919.2	Grip91	104 kDa		unknown	0	0	0	3	0	0	0	0	0	0	0
658	TRUE	Empty	uncharacterized protein Dmel_CG9302 [Drosophila melanogaster]	NP_609645.2	CG9302	58 kDa		unknown	0	0	0	0	2	0	0	0	0	0	0
659	TRUE	Empty	phosphofructokinase, isoform E [Drosophila melanogaster]	NP_001260847.1	Pfk	102 kDa		unknown	0	0	0	0	0	0	3	0	0	0	0
660	TRUE	Empty	RNA polymerase II 140kD subunit, isoform B [Drosophila melanogaster]	NP_001287323.1	RpII140	134 kDa		unknown	0	2	0	0	0	0	0	0	0	0	0
661	TRUE	Empty	dynein light chain 90F [Drosophila melanogaster]	NP_477356.1	Dlc90F	12 kDa		unknown	0	0	0	0	0	0	0	0	0	3	2
662	TRUE	Empty	LSM12 homolog [Drosophila melanogaster]	NP_572777.2	Lsm12	24 kDa		unknown	0	0	0	0	0	0	0	0	0	3	0
663	TRUE	Empty	proliferating cell nuclear antigen, isoform B [Drosophila melanogaster]	NP_995904.1	PCNA	29 kDa		unknown	0	0	0	0	0	0	0	0	0	2	0
664	TRUE	Empty	vacuolar H[+] ATPase AC39 subunit 1 [Drosophila melanogaster]	NP_570080.1	VhaAC39-1	40 kDa		unknown	0	0	0	0	0	0	0	0	0	2	0
665	TRUE	Empty	tango, isoform B [Drosophila melanogaster]	NP_001262397.1	tgo	71 kDa		unknown	0	0	0	3	0	0	0	0	0	0	0
666	TRUE	Empty	nucleosome assembly protein 1, isoform C [Drosophila melanogaster]	NP_001246486.1	Nap1	43 kDa		unknown	0	0	0	2	2	0	0	0	0	0	0
667	TRUE	Empty	twinfilin [Drosophila melanogaster]	NP_650338.1	twf	39 kDa		unknown	0	0	0	0	2	0	0	0	0	0	0
668	TRUE	Empty	maternal expression at 31B, isoform A [Drosophila melanogaster]	NP_523533.2 (+1)	me31B	52 kDa		unknown	0	0	0	0	0	0	0	0	0	0	2
669	TRUE	Empty	catalytic subunit 3B of the oligosaccharyltransferase complex [Drosophila melanogaster]	NP_524494.1	Stt3B	88 kDa		unknown	0	2	0	0	0	0	0	0	0	0	0
670	TRUE	Empty	Rabconnectin-3A [Drosophila melanogaster]	NP_572302.2	Rbcn-3A	377 kDa		unknown	0	2	0	0	0	0	0	0	0	0	0
671	TRUE	Empty	structure specific recognition protein [Drosophila melanogaster]	NP_523830.2	Ssrp	82 kDa		unknown	0	0	0	4	0	0	0	0	0	0	0
672	TRUE	Empty	uncharacterized protein Dmel_CG15096, isoform A [Drosophila melanogaster]	NP_611376.1	CG15096	53 kDa	TRUE	unknown	0	0	0	0	0	0	0	0	0	2	0
673	TRUE	Empty	sosie, isoform A [Drosophila melanogaster]	NP_651295.1	sosie	20 kDa		unknown	0	0	0	0	0	0	2	0	0	0	0
674	TRUE	Empty	Cluster of succinate dehydrogenase, subunit B (iron-sulfur) [Drosophila melanogaster] (NP_477101.1)	NP_477101.1 [2]	SdhB	34 kDa	TRUE	unknown	0	0	0	0	2	0	0	0	0	0	0
675	TRUE	Empty	Cluster of Ucp4A, isoform B [Drosophila melanogaster] (NP_001188664.1)	NP_001188664.1 [2]	Ucp4A	37 kDa	TRUE	unknown	0	0	0	0	2	0	0	0	0	0	0
676	TRUE	Empty	Cluster of regulatory particle triple-A ATPase 6 [Drosophila melanogaster] (NP_608447.1)	NP_608447.1 [2]	Rpt6	46 kDa	TRUE	unknown	0	3	0	0	0	0	0	0	0	0	0
677	TRUE	Empty	glycerophosphate oxidase-1, isoform D [Drosophila melanogaster]	NP_001097332.1	Gpo-1	80 kDa		unknown	0	0	0	0	0	0	4	0	0	0	0
678	TRUE	Empty	ubiquitin specific protease 20/33 [Drosophila melanogaster]	NP_610943.2	Usp20-33	110 kDa		unknown	0	0	0	0	0	0	0	0	0	0	3
679	TRUE	Empty	Glutamine:fructose-6-phosphate aminotransferase 2 [Drosophila melanogaster]	NP_651617.1	Gfat2	77 kDa		unknown	3	0	0	0	0	0	0	0	0	0	0
680	TRUE	Empty	calnexin 99A, isoform E [Drosophila melanogaster]	NP_001036766.2	Cnx99A	69 kDa	TRUE	unknown	0	0	0	0	0	0	2	0	0	0	0
681	TRUE	Empty	Ecdysone-inducible gene L3, isoform D [Drosophila melanogaster]	NP_001261476.1	ImpL3	36 kDa		unknown	0	0	0	0	0	0	3	0	0	0	0
682	TRUE	Empty	coproporphyrinogen oxidase, isoform B [Drosophila melanogaster]	NP_001285697.1	Coprox	44 kDa		unknown	0	0	0	0	0	0	3	0	0	0	0
683	TRUE	Empty	noisette [Drosophila melanogaster]	NP_477114.1	noi	58 kDa		unknown	0	0	0	0	3	0	0	0	0	0	0
684	TRUE	Empty	secretory 22, isoform B [Drosophila melanogaster]	NP_001259103.1 (+1)	Sec22	25 kDa		unknown	0	0	0	0	0	0	0	0	0	2	0
685	TRUE	Empty	uncharacterized protein Dmel_CG10638, isoform D [Drosophila melanogaster]	NP_001287050.1	CG10638	36 kDa		unknown	0	0	0	0	0	0	3	0	0	0	0
686	TRUE	Empty	signal recognition particle protein 72 [Drosophila melanogaster]	NP_650898.1	Srp72	73 kDa		unknown	0	2	0	0	0	0	0	0	0	0	0
687	TRUE	Empty	uncharacterized protein Dmel_CG8026, isoform B [Drosophila melanogaster]	NP_610468.1	CG8026	34 kDa		unknown	0	2	0	0	0	0	0	0	0	0	0
688	TRUE	Empty	phosphogluconate dehydrogenase, isoform B [Drosophila melanogaster]	NP_001259175.1	Pgd	52 kDa		unknown	0	0	0	0	0	0	3	0	0	0	0
689	TRUE	Empty	uncharacterized protein Dmel_CG11857, isoform C [Drosophila melanogaster]	NP_001303417.1	CG11857	30 kDa		unknown	0	2	0	0	0	0	0	0	0	0	0
690	TRUE	Empty	mitochondrial ribosomal protein L19 [Drosophila melanogaster]	NP_524284.1	mRpL19	36 kDa		unknown	2	2	0	0	0	0	0	0	0	0	0
691	TRUE	Empty	syntaxin 7, isoform B [Drosophila melanogaster]	NP_730633.1	Syx7	32 kDa		unknown	0	0	0	0	0	0	4	0	0	0	0
692	TRUE	Empty	krueppel target at 95D, isoform B [Drosophila melanogaster]	NP_732933.1	KrT95D	125 kDa		unknown	0	0	0	0	2	0	0	0	0	0	0
693	TRUE	Empty	uncharacterized protein Dmel_CG1146, isoform D [Drosophila melanogaster]	NP_001286920.1	CG1146	36 kDa		unknown	0	0	0	0	0	0	0	0	0	2	2
694	TRUE	Empty	uncharacterized protein Dmel_CG9175, isoform B [Drosophila melanogaster]	NP_723155.1	CG9175	49 kDa		unknown	0	0	0	0	0	0	0	0	0	0	2
695	TRUE	Empty	casein kinase ialpha, isoform F [Drosophila melanogaster]	NP_001285164.1	CkIalpha	40 kDa		unknown	2	2	0	0	0	0	0	0	0	0	0
696	TRUE	Empty	SLY-1 homologous, isoform G [Drosophila melanogaster]	NP_001137769.2	Slh	72 kDa		unknown	0	0	0	2	0	0	0	0	0	0	0
697	TRUE	Empty	Microfibril-associated protein 1 [Drosophila melanogaster]	NP_647679.1	Mfap1	56 kDa		unknown	0	0	0	0	0	0	0	2	0	0	0
698	TRUE	Empty	casein kinase IIalpha, isoform E [Drosophila melanogaster]	NP_001287153.1	CkIIalpha	40 kDa		unknown	0	0	0	0	0	0	2	0	0	0	0
699	TRUE	Empty	bb in a boxcar, isoform C [Drosophila melanogaster]	NP_001246300.1 (+3)	bbc	46 kDa		unknown	0	2	0	0	0	0	0	0	0	0	0
700	TRUE	Empty	secretory 23, isoform E [Drosophila melanogaster]	NP_001246932.1 (+2)	Sec23	88 kDa		unknown	0	0	0	0	0	0	3	0	0	0	0
701	TRUE	Empty	uncharacterized protein Dmel_CG17544, isoform D [Drosophila melanogaster]	NP_001163015.1	CG17544	77 kDa		unknown	0	0	0	0	2	0	0	0	0	0	0
702	TRUE	Empty	gluon [Drosophila melanogaster]	NP_723996.1	glu	160 kDa		unknown	0	0	2	0	0	0	0	0	0	0	0
703	TRUE	Empty	uncharacterized protein Dmel_CG9194 [Drosophila melanogaster]	NP_612084.1	CG9194	84 kDa		unknown	0	0	0	0	2	0	0	0	0	0	0
704	TRUE	Empty	dipeptidyl aminopeptidase III, isoform B [Drosophila melanogaster]	NP_731238.1	DppIII	82 kDa		unknown	0	0	0	0	0	0	2	0	0	0	0
705	TRUE	Empty	adenylate kinase 2 [Drosophila melanogaster]	NP_523836.2	Adk2	27 kDa		unknown	0	0	0	0	0	0	2	0	0	0	0
706	TRUE	Empty	uncharacterized protein Dmel_CG5174, isoform G [Drosophila melanogaster]	NP_725789.1 (+1)	CG5174	18 kDa		unknown	0	0	0	0	0	0	2	0	0	0	0
707	TRUE	Empty	glutathione S transferase E8, isoform B [Drosophila melanogaster]	NP_001286571.1	GstE8	25 kDa		unknown	0	2	0	0	0	0	0	0	0	0	0
708	TRUE	Empty	N(alpha)-acetyltransferase 15/16, isoform B [Drosophila melanogaster]	NP_001285439.1	Naa15-16	103 kDa		unknown	2	0	0	0	0	0	0	0	0	0	0
709	TRUE	Empty	uncharacterized protein Dmel_CG7049 [Drosophila melanogaster]	NP_612003.1	CG7049	39 kDa		unknown	0	0	0	0	2	0	0	0	0	0	0
710	TRUE	Empty	supercoiling factor, isoform A [Drosophila melanogaster]	NP_477392.1	scf	38 kDa		unknown	0	0	0	0	0	0	2	0	0	0	0
711	TRUE	Empty	uncharacterized protein Dmel_CG4887, isoform B [Drosophila melanogaster]	NP_001259859.1	CG4887	114 kDa	TRUE	unknown	0	0	0	0	2	0	0	0	0	0	0
712	TRUE	Empty	no on or off transient A, isoform D [Drosophila melanogaster]	NP_001285324.1 (+1)	nonA	77 kDa	TRUE	unknown	0	0	0	0	2	0	0	0	0	0	0
713	TRUE	Empty	Salt-inducible kinase 3, isoform E [Drosophila melanogaster]	NP_001097370.2	Sik3	149 kDa		unknown	0	0	0	0	0	0	0	2	0	0	0
714	TRUE	Empty	Cluster of Rho GTPase activating protein at 71E, isoform B [Drosophila melanogaster] (NP_730061.1)	NP_730061.1 [4]	RhoGAP71E	66 kDa	TRUE	unknown	0	2	0	0	0	0	0	0	0	0	0
715	TRUE	Empty	adenosylhomocysteinase, isoform C [Drosophila melanogaster]	NP_001285268.1	Ahcy	47 kDa		unknown	0	0	0	0	0	0	2	0	0	0	0
716	TRUE	Empty	glutathione S transferase T1 [Drosophila melanogaster]	NP_610509.2	GstT1	27 kDa		unknown	0	0	0	0	2	0	0	0	0	0	0
717	TRUE	Empty	uncharacterized protein Dmel_CG5590 [Drosophila melanogaster]	NP_651578.1	CG5590	44 kDa		unknown	0	0	0	0	2	0	0	0	0	0	0
718	TRUE	Empty	endonuclease G inhibitor, isoform C [Drosophila melanogaster]	NP_001260490.1	EndoGI	41 kDa		unknown	0	0	0	0	0	0	2	0	0	0	0
719	TRUE	Empty	uncharacterized protein Dmel_CG12333 [Drosophila melanogaster]	NP_650723.1	CG12333	53 kDa		unknown	0	0	0	0	2	0	0	0	0	0	0
720	TRUE	Empty	malic enzyme b, isoform B [Drosophila melanogaster]	NP_001163749.1 (+2)	Men-b	69 kDa		unknown	0	0	0	0	2	0	0	0	0	0	0
721	TRUE	Empty	RhoGDI, isoform B [Drosophila melanogaster]	NP_001262080.1	RhoGDI	23 kDa		unknown	0	0	0	0	0	0	2	0	0	0	0
722	TRUE	Empty	hemomucin [Drosophila melanogaster]	NP_477159.1	Hmu	63 kDa		unknown	0	2	0	0	0	0	0	0	0	0	0
723	TRUE	Empty	uncharacterized protein Dmel_CG33052 [Drosophila melanogaster]	NP_788523.1	CG33052	38 kDa		unknown	0	0	0	0	0	0	0	0	0	0	2
724	TRUE	Empty	kayak, isoform F [Drosophila melanogaster]	NP_001027577.2 (+3)	kay	81 kDa		unknown	0	2	0	0	0	0	0	0	0	0	0
725	TRUE	Empty	histone deacetylase 3 [Drosophila melanogaster]	NP_651978.2	HDAC3	50 kDa		unknown	0	0	0	0	2	0	0	0	0	0	0
726	TRUE	Empty	Palmitoyl-protein thioesterase 1, isoform B [Drosophila melanogaster]	NP_001285024.1	Ppt1	36 kDa		unknown	0	0	0	0	0	0	2	0	0	0	0
727	TRUE	Empty	uncharacterized protein Dmel_CG3651, isoform D [Drosophila melanogaster]	NP_001260682.1	CG3651	84 kDa		unknown	0	2	0	0	0	0	0	0	0	0	0
728	TRUE	Empty	uncharacterized protein Dmel_CG4199, isoform A [Drosophila melanogaster]	NP_726790.1	CG4199	61 kDa		unknown	0	0	0	0	0	0	2	0	0	0	0
729	TRUE	Empty	NADH dehydrogenase (ubiquinone) PDSW subunit, isoform B [Drosophila melanogaster]	NP_722908.1	ND-PDSW	19 kDa		unknown	0	0	0	0	2	0	0	0	0	0	0
730	TRUE	Empty	Coiled-coil domain containing 56 [Drosophila melanogaster]	NP_996062.3	Ccdc56	10 kDa		unknown	0	0	0	0	0	0	0	0	0	2	0
END OF FILE

## Sheet: Fig. 2b
Figure 2b
anti-FLAG
anti-HA
anti-beta-actin

## Sheet: Fig. 2c
Figure 2c
anti-FLAG
anti-HA
anti-Raptor

## Sheet: Fig. 2d
Figure 2d
anti-HA
anti-FLAG
anti-Raptor

## Sheet: Fig. 2e
Figure 2e
anti-HA
anti-FLAG
anti-Raptor

## Sheet: Fig. 2f
Figure 2f
	[3H]-SAM cpm
[cold SAM added] (uM)	replicate 1	replicate 2	replicate 3
0.01	357370	317616	289865
1	270678	304442	320017
5	217940	199914	186987
10	160762	166763	173176
25	91383	91749	84868
50	65986	66245	66447
100	43748	43351	38429
300	24885	30291	24917
500	19934	16558	17877
1000	10320	11078	6261

## Sheet: Fig. 3a
Figure 3a
anti-phospho-dS6K
anti-dS6K

## Sheet: Fig. 3b
Figure 3b
anti-phospho-dS6K
anti-dS6K
anti-FLAG

## Sheet: Fig. 3c
Figure 3c
	-cold SAM			+cold SAM
	replicate 1	replicate 2	replicate 3	replicate 1	replicate 2	replicate 3
Rap2A	4408	5255	4066	3026	3547	4196
wt Unmet	293648	190774	177993	7702	9405	10098
Unmet G195D	5305	5756	6198	3488	3705	3802
*Binding data for Rap2A and wt Unmet came from same experiments displayed in Fig. 3e and shown again for clarity.

## Sheet: Fig. 3d
Figure 3d
anti-HA
anti-FLAG
anti-Raptor

[truncated: 24 more sheets: Fig. 3e, Fig. 3f, Fig. 4a, Fig. 4f, Fig. 4g, Fig. 5a, Fig. 5b, Fig. 6a, Supplementary Fig. 2a, Supplementary Fig. 2b, Supplementary Fig. 2c, Supplementary Fig. 2d, Supplementary Fig. 3a, Supplementary Fig. 3b, Supplementary Fig. 3c, Supplementary Fig. 3d, Supplementary Fig. 3e, Supplementary Fig. 3f, Supplementary Fig. 4a, Supplementary Fig. 4e …]
